# Supplementary material for: Physiological and Transcriptomic Changes during the Early Phases of Adventitious Root Formation in Mulberry Stem Hardwood Cuttings
Source: Int J Mol Sci. 2019 Jul 29;20(15):3707. doi: 10.3390/ijms20153707 (PMC6696018; doi:10.3390/ijms20153707)
Supplement: Supplementary file 1 [file ijms-20-03707-s001.zip]

Archive with 3 entries (2 files):
- ijms-547456-supplementary/
- ijms-547456-supplementary/ijms-547456-Supplementary tables.xlsx
- ijms-547456-supplementary/ijms-547456-supplementary.pdf
