# Supplementary material for: Physiological and Transcriptomic Changes during the Early Phases of Adventitious Root Formation in Mulberry Stem Hardwood Cuttings
Source: Int J Mol Sci. 2019 Jul 29;20(15):3707. doi: 10.3390/ijms20153707 (PMC6696018; doi:10.3390/ijms20153707)
Supplement: Supplementary file 1 [file ijms-20-03707-s001.zip › ijms-547456-supplementary/ijms-547456-Supplementary tables.xlsx]

## Sheet: Table S1
Table S1 Significant DGEs identified in each of the three comparison groups.
-6 hAP vs 0 hAP					0 hAP vs 54 hAP					-6 hAP vs 54 hAP
GeneID	log2Ratio	Up-Down-Regulation(T1/N0)	p-value		GeneID	log2Ratio	Up-Down-Regulation(T2/T1)	p-value		GeneID	log2Ratio	Up-Down-Regulation(T2/N0)	p-value
CL7319.Contig1_Pooled	5.06226	Up	0		CL5373.Contig2_Pooled	5.83933	Up	0		CL5373.Contig2_Pooled	4.74096	Up	0
CL8900.Contig1_Pooled	9.02973	Up	0		Unigene7554_Pooled	-7.33431	Down	0		Unigene7554_Pooled	-8.06499	Down	0
CL1881.Contig1_Pooled	3.64204	Up	0		CL4066.Contig1_Pooled	-2.7381	Down	0		CL4066.Contig1_Pooled	-3.06985	Down	0
CL2139.Contig2_Pooled	3.9613	Up	0		Unigene21589_Pooled	8.2061	Up	0		CL6520.Contig1_Pooled	-5.4198	Down	0
CL2418.Contig1_Pooled	2.08047	Up	0		Unigene43301_Pooled	-2.85086	Down	0		CL4464.Contig2_Pooled	-5.28207	Down	0
CL3408.Contig1_Pooled	3.63398	Up	0		CL6520.Contig1_Pooled	-4.63212	Down	0		Unigene318_Pooled	-3.09598	Down	0
CL4960.Contig5_Pooled	2.35086	Up	0		CL8900.Contig1_Pooled	-4.9122	Down	0		CL96.Contig2_Pooled	4.78316	Up	0
Unigene36998_Pooled	7.24083	Up	0		Unigene5916_Pooled	2.37371	Up	0		Unigene43301_Pooled	-2.84135	Down	0
CL5164.Contig2_Pooled	-2.2835	Down	0		CL8047.Contig1_Pooled	2.56867	Up	0		Unigene21589_Pooled	8.99742	Up	0
CL2023.Contig4_Pooled	-1.37447	Down	0		Unigene1724_Pooled	5.39778	Up	0		Unigene8079_Pooled	-2.20598	Down	0
Unigene28340_Pooled	2.81977	Up	0		Unigene318_Pooled	-2.57115	Down	0		CL2023.Contig4_Pooled	-8.75001	Down	0
CL9010.Contig2_Pooled	5.44345	Up	0		Unigene745_Pooled	1.63658	Up	0		CL8047.Contig1_Pooled	2.65644	Up	0
Unigene4287_Pooled	2.84416	Up	0		CL4464.Contig2_Pooled	-4.23631	Down	0		Unigene1724_Pooled	5.79812	Up	0
Unigene27042_Pooled	4.96333	Up	0		Unigene915_Pooled	2.90315	Up	0		Unigene5916_Pooled	2.14578	Up	0
Unigene5907_Pooled	2.74101	Up	0		CL96.Contig2_Pooled	1.94023	Up	0		Unigene14525_Pooled	-4.20639	Down	0
CL4464.Contig2_Pooled	-1.04576	Down	0		CL5296.Contig2_Pooled	2.07014	Up	0		Unigene32960_Pooled	-2.98626	Down	0
Unigene3253_Pooled	3.8882	Up	0		CL6153.Contig1_Pooled	7.7299	Up	0		Unigene745_Pooled	1.54737	Up	0
Unigene19895_Pooled	5.13439	Up	0		Unigene8079_Pooled	-1.71505	Down	0		Unigene31659_Pooled	-2.67626	Down	0
CL96.Contig2_Pooled	2.84292	Up	0		Unigene1719_Pooled	9.34322	Up	0		Unigene915_Pooled	2.83847	Up	0
Unigene1512_Pooled	-2.84011	Down	0		CL96.Contig3_Pooled	-1.90967	Down	0		CL4548.Contig2_Pooled	-5.36734	Down	0
CL3989.Contig1_Pooled	1.89593	Up	0		Unigene15444_Pooled	1.42069	Up	0		CL7503.Contig2_Pooled	-4.56499	Down	0
CL96.Contig3_Pooled	1.05126	Up	0		CL7319.Contig1_Pooled	-1.80139	Down	0		CL2023.Contig3_Pooled	-8.73895	Down	0
CL304.Contig1_Pooled	2.66868	Up	0		CL878.Contig1_Pooled	-2.08651	Down	0		CL5296.Contig2_Pooled	1.99093	Up	0
CL3569.Contig2_Pooled	4.32786	Up	0		CL1881.Contig1_Pooled	-3.21901	Down	0		CL6153.Contig1_Pooled	8.50082	Up	0
Unigene31647_Pooled	4.40274	Up	0		Unigene14525_Pooled	-3.65923	Down	0		CL5164.Contig2_Pooled	-9.09898	Down	0
CL1313.Contig2_Pooled	4.24723	Up	0		CL4548.Contig2_Pooled	-4.92331	Down	0		Unigene1719_Pooled	10.1101	Up	0
Unigene11632_Pooled	1.83428	Up	0		Unigene11632_Pooled	-4.26009	Down	0		Unigene1_Pooled	-8.89669	Down	0
Unigene6484_Pooled	-2.32233	Down	0		Unigene32960_Pooled	-2.52648	Down	0		CL4960.Contig5_Pooled	2.54601	Up	0
CL8793.Contig2_Pooled	-1.97236	Down	0		CL2023.Contig4_Pooled	-7.37555	Down	0		Unigene390_Pooled	8.28702	Up	0
CL8664.Contig1_Pooled	6.04313	Up	0		Unigene12703_Pooled	2.79126	Up	0		CL2418.Contig1_Pooled	2.16434	Up	0
Unigene2627_Pooled	4.82523	Up	0		Unigene1952_Pooled	1.46753	Up	0		CL5089.Contig1_Pooled	-1.87706	Down	0
CL878.Contig1_Pooled	1.05986	Up	0		Unigene7959_Pooled	4.20772	Up	0		Unigene12703_Pooled	2.77255	Up	0
CL5212.Contig1_Pooled	3.7458	Up	0		Unigene390_Pooled	9.73502	Up	0		CL3989.Contig1_Pooled	2.37443	Up	0
Unigene33952_Pooled	10.1371	Up	0		CL7503.Contig2_Pooled	-3.91054	Down	0		Unigene48539_Pooled	-2.72957	Down	0
Unigene26350_Pooled	3.38526	Up	0		CL3563.Contig1_Pooled	2.75809	Up	0		CL1766.Contig3_Pooled	-4.65664	Down	0
CL6508.Contig2_Pooled	7.50047	Up	0		Unigene31659_Pooled	-2.07354	Down	0		CL8793.Contig2_Pooled	-7.45602	Down	0
CL2023.Contig3_Pooled	-1.24197	Down	0		CL8156.Contig2_Pooled	7.48317	Up	0		Unigene7959_Pooled	4.16232	Up	0
Unigene28385_Pooled	3.19037	Up	0		Unigene16806_Pooled	7.90802	Up	0		Unigene1364_Pooled	-4.68919	Down	0
CL7586.Contig2_Pooled	3.78253	Up	0		CL2930.Contig2_Pooled	1.53566	Up	0		CL3563.Contig1_Pooled	3.01589	Up	0
CL6100.Contig1_Pooled	8.30776	Up	0		CL2023.Contig3_Pooled	-7.49698	Down	0		CL1890.Contig2_Pooled	-5.21832	Down	0
CL2307.Contig1_Pooled	-1.31252	Down	0		Unigene4717_Pooled	10.1805	Up	0		CL8206.Contig2_Pooled	-3.95191	Down	0
Unigene16802_Pooled	5.49062	Up	0		Unigene7566_Pooled	-2.46399	Down	0		CL1890.Contig1_Pooled	-4.96789	Down	0
Unigene4321_Pooled	4.4772	Up	0		Unigene4287_Pooled	-2.77129	Down	0		Unigene3538_Pooled	-1.62047	Down	0
Unigene40762_Pooled	4.7156	Up	0		CL2555.Contig1_Pooled	4.27113	Up	0		Unigene4717_Pooled	8.7677	Up	0
CL7319.Contig3_Pooled	5.54476	Up	0		CL5870.Contig1_Pooled	2.2777	Up	0		Unigene7874_Pooled	-7.53457	Down	0
Unigene48550_Pooled	-3.68494	Down	0		CL5641.Contig2_Pooled	-4.96579	Down	0		Unigene16806_Pooled	7.97089	Up	0
CL1949.Contig2_Pooled	2.69018	Up	0		Unigene48489_Pooled	8.58157	Up	0		Unigene6484_Pooled	-4.00252	Down	0
Unigene1932_Pooled	5.1983	Up	0		CL8021.Contig2_Pooled	3.78863	Up	0		Unigene46788_Pooled	3.55899	Up	0
Unigene46806_Pooled	6.17705	Up	0		CL9010.Contig2_Pooled	-3.74873	Down	0		CL2561.Contig2_Pooled	-3.14347	Down	0
CL5728.Contig1_Pooled	3.6479	Up	0		Unigene42551_Pooled	5.45575	Up	0		CL3558.Contig2_Pooled	-5.40801	Down	0
Unigene9849_Pooled	4.88021	Up	0		Unigene48539_Pooled	-2.23865	Down	0		CL2981.Contig1_Pooled	-4.61741	Down	0
Unigene1_Pooled	-1.24969	Down	0		Unigene38764_Pooled	2.7011	Up	0		CL8156.Contig2_Pooled	8.66491	Up	0
Unigene33998_Pooled	6.868	Up	0		Unigene28340_Pooled	-2.30375	Down	0		CL7319.Contig1_Pooled	3.26087	Up	0
Unigene2582_Pooled	1.79125	Up	0		Unigene1_Pooled	-7.64701	Down	0		CL898.Contig4_Pooled	-3.79985	Down	0
Unigene32868_Pooled	3.16259	Up	0		Unigene31647_Pooled	-4.61905	Down	0		CL4962.Contig2_Pooled	3.91792	Up	0
CL1890.Contig1_Pooled	-1.65705	Down	0		Unigene16908_Pooled	8.85521	Up	0		CL6493.Contig1_Pooled	-5.91847	Down	0
CL6858.Contig3_Pooled	3.46919	Up	0		CL3558.Contig2_Pooled	-5.00332	Down	0		CL5641.Contig2_Pooled	-5.06219	Down	0
CL276.Contig1_Pooled	-2.23466	Down	0		CL7980.Contig2_Pooled	-4.59296	Down	0		CL4083.Contig3_Pooled	-3.90927	Down	0
CL1709.Contig1_Pooled	5.33288	Up	0		Unigene7568_Pooled	-1.426	Down	0		CL8021.Contig2_Pooled	4.45478	Up	0
Unigene7566_Pooled	1.3775	Up	0		CL1313.Contig2_Pooled	-4.60396	Down	0		Unigene1512_Pooled	-3.17889	Down	0
Unigene7568_Pooled	1.03021	Up	0		Unigene38845_Pooled	3.16024	Up	0		Unigene37029_Pooled	-5.75745	Down	0
CL2981.Contig1_Pooled	-1.90429	Down	0		CL9004.Contig2_Pooled	2.43156	Up	0		CL8965.Contig1_Pooled	3.57852	Up	0
Unigene8205_Pooled	1.44244	Up	0		Unigene1716_Pooled	6.70414	Up	0		Unigene19839_Pooled	-3.19593	Down	0
CL2896.Contig3_Pooled	2.45106	Up	0		Unigene7874_Pooled	-6.72736	Down	0		Unigene33084_Pooled	-1.14364	Down	0
Unigene5065_Pooled	5.57829	Up	0		CL1967.Contig3_Pooled	2.43303	Up	0		Unigene3750_Pooled	-3.60671	Down	0
Unigene47773_Pooled	4.09158	Up	0		Unigene36681_Pooled	9.60327	Up	0		CL2139.Contig2_Pooled	3.12941	Up	0
Unigene25780_Pooled	-4.03351	Down	0		CL1296.Contig2_Pooled	-6.16214	Down	0		Unigene1952_Pooled	1.05581	Up	0
Unigene12314_Pooled	2.73531	Up	0		CL8050.Contig7_Pooled	-2.63623	Down	0		Unigene48489_Pooled	8.70126	Up	0
CL2930.Contig1_Pooled	3.18438	Up	0		Unigene5907_Pooled	-1.89513	Down	0		CL2555.Contig1_Pooled	3.66461	Up	0
CL1235.Contig1_Pooled	3.72873	Up	0		CL4083.Contig3_Pooled	-3.42561	Down	0		Unigene42551_Pooled	5.37255	Up	0
Unigene44698_Pooled	8.48481	Up	0		CL1949.Contig2_Pooled	-3.36024	Down	0		CL2930.Contig2_Pooled	1.33727	Up	0
CL5301.Contig1_Pooled	-1.75981	Down	0		Unigene1364_Pooled	-3.72691	Down	0		CL7980.Contig2_Pooled	-4.72113	Down	0
Unigene7360_Pooled	3.65982	Up	0		Unigene46788_Pooled	2.06878	Up	0		Unigene38764_Pooled	2.65696	Up	0
CL3252.Contig1_Pooled	7.93391	Up	0		CL4962.Contig2_Pooled	2.31934	Up	0		Unigene15940_Pooled	-3.85663	Down	0
Unigene27057_Pooled	2.67959	Up	0		Unigene28385_Pooled	-3.27633	Down	0		Unigene16908_Pooled	8.5424	Up	0
Unigene112_Pooled	3.31636	Up	0		Unigene21432_Pooled	1.31494	Up	0		Unigene36681_Pooled	8.04078	Up	0
Unigene409_Pooled	2.72173	Up	0		Unigene8205_Pooled	-1.7753	Down	0		Unigene33312_Pooled	-3.01957	Down	0
CL5078.Contig1_Pooled	6.48551	Up	0		CL237.Contig1_Pooled	-3.89023	Down	0		CL9004.Contig2_Pooled	2.55382	Up	0
Unigene41649_Pooled	5.31565	Up	0		Unigene19895_Pooled	-2.71429	Down	0		Unigene2957_Pooled	-3.98793	Down	0
CL6105.Contig1_Pooled	2.56649	Up	0		CL2561.Contig2_Pooled	-2.58974	Down	0		Unigene1716_Pooled	6.57395	Up	0
Unigene134_Pooled	3.78002	Up	0		CL6493.Contig1_Pooled	-5.18749	Down	0		Unigene3604_Pooled	-2.67554	Down	0
CL7319.Contig2_Pooled	5.43113	Up	0		Unigene4677_Pooled	3.09303	Up	0		Unigene15481_Pooled	8.90973	Up	0
CL3363.Contig1_Pooled	8.12966	Up	0		CL8396.Contig1_Pooled	4.95616	Up	0		CL3551.Contig2_Pooled	-3.71247	Down	0
Unigene47788_Pooled	7.38967	Up	0		CL3379.Contig1_Pooled	-4.28847	Down	0		CL6693.Contig1_Pooled	-1.91481	Down	0
CL237.Contig1_Pooled	2.30838	Up	0		Unigene409_Pooled	-4.70778	Down	0		Unigene38845_Pooled	2.98202	Up	0
CL1890.Contig2_Pooled	-1.37692	Down	0		CL5266.Contig2_Pooled	-2.38314	Down	0		CL1967.Contig3_Pooled	2.4064	Up	0
Unigene20567_Pooled	2.73839	Up	0		CL898.Contig4_Pooled	-3.17502	Down	0		CL276.Contig1_Pooled	-9.19412	Down	0
Unigene4797_Pooled	-1.83403	Down	0		CL1332.Contig1_Pooled	3.43863	Up	0		Unigene22093_Pooled	9.27028	Up	0
Unigene4853_Pooled	3.69052	Up	0		CL1766.Contig3_Pooled	-3.5341	Down	0		Unigene4797_Pooled	-3.22099	Down	0
CL1291.Contig5_Pooled	6.19244	Up	0		CL8206.Contig2_Pooled	-2.99349	Down	0		Unigene6110_Pooled	3.33483	Up	0
Unigene3185_Pooled	8.81712	Up	0		CL7888.Contig2_Pooled	1.66514	Up	0		CL1106.Contig2_Pooled	-3.07593	Down	0
CL6321.Contig1_Pooled	-1.31393	Down	0		Unigene15481_Pooled	2.62114	Up	0		CL1431.Contig3_Pooled	1.94753	Up	0
Unigene19906_Pooled	4.05069	Up	0		Unigene22603_Pooled	1.94964	Up	0		Unigene5321_Pooled	-3.2669	Down	0
Unigene30630_Pooled	-3.61595	Down	0		Unigene22093_Pooled	2.61674	Up	0		Unigene40297_Pooled	-3.98021	Down	0
CL3569.Contig1_Pooled	4.12733	Up	0		Unigene22001_Pooled	1.08958	Up	0		Unigene34242_Pooled	-6.41629	Down	0
CL2378.Contig3_Pooled	3.50382	Up	0		CL589.Contig1_Pooled	-3.79139	Down	0		CL1890.Contig3_Pooled	-5.34403	Down	0
Unigene15055_Pooled	-3.36182	Down	0		CL304.Contig1_Pooled	-1.92866	Down	0		Unigene1174_Pooled	-6.65743	Down	0
Unigene26483_Pooled	-3.23047	Down	0		Unigene1866_Pooled	1.19905	Up	0		CL5870.Contig1_Pooled	1.64481	Up	0
CL6471.Contig1_Pooled	3.39466	Up	0		CL1124.Contig2_Pooled	2.76515	Up	0		Unigene48550_Pooled	-6.2555	Down	0
CL5385.Contig1_Pooled	4.4937	Up	0		Unigene27042_Pooled	-2.21386	Down	0		Unigene7101_Pooled	-4.31012	Down	0
Unigene37980_Pooled	6.44151	Up	0		Unigene16775_Pooled	4.17379	Up	0		CL7259.Contig2_Pooled	-2.89891	Down	0
CL4637.Contig1_Pooled	2.78166	Up	0		Unigene40997_Pooled	-1.54116	Down	0		Unigene33_Pooled	2.6382	Up	0
Unigene18845_Pooled	2.59806	Up	0		Unigene9991_Pooled	6.15704	Up	0		Unigene4700_Pooled	-3.56622	Down	0
Unigene33910_Pooled	2.05211	Up	0		CL6404.Contig1_Pooled	3.74748	Up	0		CL8396.Contig1_Pooled	5.19292	Up	0
Unigene39423_Pooled	7.04646	Up	0		CL6858.Contig3_Pooled	-3.75434	Down	0		CL8292.Contig1_Pooled	-4.73572	Down	0
CL3334.Contig2_Pooled	3.92106	Up	0		Unigene35578_Pooled	6.87854	Up	0		Unigene6463_Pooled	3.52412	Up	0
Unigene4279_Pooled	7.10094	Up	0		Unigene8858_Pooled	5.74184	Up	0		Unigene31655_Pooled	4.51938	Up	0
Unigene19839_Pooled	-1.37786	Down	0		CL3132.Contig4_Pooled	4.37356	Up	0		CL1296.Contig2_Pooled	-5.91596	Down	0
CL1736.Contig2_Pooled	6.36481	Up	0		CL5164.Contig2_Pooled	-6.81548	Down	0		CL1124.Contig2_Pooled	2.94182	Up	0
Unigene1100_Pooled	3.02992	Up	0		Unigene3750_Pooled	-2.93519	Down	0		Unigene2575_Pooled	-5.11899	Down	0
CL5071.Contig1_Pooled	2.59451	Up	0		Unigene12819_Pooled	4.98401	Up	0		CL1736.Contig2_Pooled	7.1997	Up	0
Unigene16644_Pooled	1.89801	Up	0		CL1890.Contig2_Pooled	-3.8414	Down	0		CL2307.Contig1_Pooled	-1.32321	Down	0
CL914.Contig1_Pooled	5.6322	Up	0		Unigene15471_Pooled	9.76292	Up	0		Unigene4677_Pooled	2.84693	Up	0
Unigene2079_Pooled	-2.02082	Down	0		Unigene2924_Pooled	3.38471	Up	0		CL7888.Contig2_Pooled	1.62297	Up	0
CL5266.Contig2_Pooled	1.50213	Up	0		CL1334.Contig1_Pooled	-3.55406	Down	0		Unigene15471_Pooled	8.67542	Up	0
CL8494.Contig2_Pooled	3.01775	Up	0		Unigene15940_Pooled	-3.22448	Down	0		Unigene8059_Pooled	-3.1976	Down	0
CL815.Contig2_Pooled	-1.12933	Down	0		Unigene33910_Pooled	-2.71319	Down	0		Unigene33975_Pooled	-1.36921	Down	0
CL5543.Contig2_Pooled	2.91415	Up	0		Unigene42053_Pooled	5.53435	Up	0		Unigene22603_Pooled	1.87773	Up	0
CL2402.Contig2_Pooled	5.01329	Up	0		Unigene6463_Pooled	2.72942	Up	0		CL278.Contig1_Pooled	3.17649	Up	0
Unigene20148_Pooled	7.18451	Up	0		Unigene40297_Pooled	-3.54006	Down	0		Unigene16775_Pooled	4.43048	Up	0
CL8035.Contig1_Pooled	4.79751	Up	0		Unigene40762_Pooled	-3.50239	Down	0		Unigene36998_Pooled	5.85119	Up	0
Unigene22583_Pooled	4.54202	Up	0		Unigene32868_Pooled	-2.8889	Down	0		Unigene31219_Pooled	-2.63331	Down	0
Unigene19113_Pooled	2.53984	Up	0		Unigene47762_Pooled	4.65555	Up	0		CL3317.Contig2_Pooled	-2.55965	Down	0
Unigene40914_Pooled	1.81546	Up	0		Unigene4378_Pooled	-4.04862	Down	0		Unigene939_Pooled	5.89501	Up	0
CL900.Contig13_Pooled	5.62181	Up	0		Unigene37029_Pooled	-4.66246	Down	0		CL3132.Contig4_Pooled	5.02038	Up	0
Unigene7203_Pooled	1.87122	Up	0		CL1916.Contig1_Pooled	1.03653	Up	0		Unigene41603_Pooled	-3.73908	Down	0
CL51.Contig3_Pooled	2.5899	Up	0		Unigene27057_Pooled	-2.87507	Down	0		Unigene35578_Pooled	6.31709	Up	0
CL1766.Contig3_Pooled	-1.12254	Down	0		Unigene2957_Pooled	-3.31343	Down	0		Unigene2883_Pooled	-3.53961	Down	0
Unigene35326_Pooled	3.62342	Up	0		CL370.Contig2_Pooled	1.48995	Up	0		Unigene6945_Pooled	-3.44892	Down	0
CL1096.Contig1_Pooled	8.10548	Up	0		CL815.Contig2_Pooled	1.28753	Up	0		CL1916.Contig1_Pooled	1.13566	Up	0
Unigene32834_Pooled	3.78025	Up	0		Unigene5109_Pooled	8.15989	Up	0		Unigene38847_Pooled	-1.86342	Down	0
CL6573.Contig3_Pooled	1.84438	Up	0		CL6100.Contig1_Pooled	-2.77258	Down	0		CL1332.Contig1_Pooled	2.92278	Up	0
CL1345.Contig2_Pooled	2.85114	Up	0		Unigene6003_Pooled	-2.42578	Down	0		CL4010.Contig1_Pooled	-2.18543	Down	0
Unigene302_Pooled	4.10423	Up	0		CL2378.Contig3_Pooled	-6.92742	Down	0		Unigene2250_Pooled	4.90186	Up	0
CL7367.Contig1_Pooled	3.73519	Up	0		Unigene10121_Pooled	9.60697	Up	0		Unigene33952_Pooled	9.56624	Up	0
Unigene145_Pooled	4.81295	Up	0		Unigene41295_Pooled	3.60129	Up	0		CL3408.Contig1_Pooled	2.54399	Up	0
Unigene757_Pooled	8.743	Up	0		Unigene8728_Pooled	7.48419	Up	0		Unigene16810_Pooled	-4.42475	Down	0
Unigene4250_Pooled	3.77111	Up	0		Unigene23049_Pooled	3.1096	Up	0		Unigene2924_Pooled	3.37771	Up	0
Unigene24734_Pooled	3.41473	Up	0		Unigene1174_Pooled	-6.00281	Down	0		Unigene21432_Pooled	1.10204	Up	0
CL1107.Contig2_Pooled	2.17213	Up	0		Unigene12314_Pooled	-2.63999	Down	0		Unigene8858_Pooled	7.3092	Up	0
CL1256.Contig1_Pooled	1.48659	Up	0		Unigene3253_Pooled	-1.72874	Down	0		CL370.Contig2_Pooled	1.57549	Up	0
Unigene19128_Pooled	3.26133	Up	0		CL5728.Contig1_Pooled	-2.8635	Down	0		CL4086.Contig2_Pooled	-5.13915	Down	0
CL8703.Contig1_Pooled	5.38668	Up	0		Unigene7945_Pooled	5.50551	Up	0		CL4691.Contig2_Pooled	3.31355	Up	0
CL5789.Contig1_Pooled	4.38155	Up	0		Unigene16810_Pooled	-4.21176	Down	0		Unigene10121_Pooled	8.9055	Up	0
Unigene7561_Pooled	5.90831	Up	0		CL1235.Contig1_Pooled	-3.47633	Down	0		Unigene47762_Pooled	5.80184	Up	0
Unigene4378_Pooled	2.32302	Up	0		Unigene7101_Pooled	-3.80127	Down	0		Unigene42053_Pooled	5.0865	Up	0
CL4228.Contig1_Pooled	2.82263	Up	0		CL8793.Contig2_Pooled	-5.48366	Down	0		Unigene9991_Pooled	7.97185	Up	0
Unigene4597_Pooled	10.3044	Up	0		Unigene410_Pooled	9.06054	Up	0		Unigene6906_Pooled	2.78811	Up	0
CL3989.Contig2_Pooled	3.49801	Up	0		CL8664.Contig1_Pooled	-2.48518	Down	0		Unigene41295_Pooled	4.01036	Up	0
CL5789.Contig2_Pooled	5.3606	Up	0		CL278.Contig1_Pooled	2.37777	Up	0		Unigene10105_Pooled	-5.04959	Down	0
CL6828.Contig2_Pooled	7.12894	Up	0		CL6508.Contig2_Pooled	-2.48403	Down	0		Unigene25780_Pooled	-7.46483	Down	0
Unigene30524_Pooled	3.08792	Up	0		Unigene5321_Pooled	-2.72007	Down	0		Unigene12819_Pooled	4.1309	Up	0
Unigene9315_Pooled	8.35906	Up	0		Unigene35310_Pooled	-3.13953	Down	0		CL9073.Contig2_Pooled	4.23187	Up	0
Unigene44459_Pooled	2.36611	Up	0		Unigene12357_Pooled	1.77993	Up	0		Unigene410_Pooled	8.1408	Up	0
Unigene5659_Pooled	4.34157	Up	0		Unigene41406_Pooled	3.92205	Up	0		CL5518.Contig1_Pooled	-6.22251	Down	0
Unigene10759_Pooled	5.35979	Up	0		Unigene18937_Pooled	6.21645	Up	0		CL2896.Contig1_Pooled	2.82928	Up	0
Unigene23981_Pooled	2.24612	Up	0		CL4010.Contig1_Pooled	-1.98296	Down	0		Unigene5097_Pooled	-4.51788	Down	0
CL6113.Contig2_Pooled	5.46036	Up	0		CL8646.Contig2_Pooled	-2.7274	Down	0		CL5638.Contig1_Pooled	-4.75833	Down	0
Unigene14363_Pooled	3.60773	Up	0		CL3290.Contig2_Pooled	1.6979	Up	0		CL3159.Contig1_Pooled	-3.15943	Down	0
Unigene20216_Pooled	2.66993	Up	0		Unigene6918_Pooled	6.52887	Up	0		CL3290.Contig2_Pooled	1.86986	Up	0
Unigene3760_Pooled	5.52719	Up	0		CL8965.Contig1_Pooled	1.58052	Up	0		Unigene30630_Pooled	-5.17547	Down	0
Unigene32780_Pooled	1.54142	Up	0		Unigene46806_Pooled	-3.09471	Down	0		CL5519.Contig1_Pooled	4.795	Up	0
CL1926.Contig2_Pooled	4.80277	Up	0		CL5071.Contig1_Pooled	-2.96123	Down	0		Unigene18298_Pooled	-5.48312	Down	0
CL3439.Contig1_Pooled	3.06986	Up	0		CL8292.Contig1_Pooled	-4.14876	Down	0		Unigene19592_Pooled	-2.54179	Down	0
Unigene13440_Pooled	1.37054	Up	0		CL2135.Contig2_Pooled	2.15764	Up	0		Unigene7945_Pooled	5.83627	Up	0
CL8304.Contig2_Pooled	2.13788	Up	0		Unigene36998_Pooled	-1.38964	Down	0		Unigene18015_Pooled	-2.52177	Down	0
Unigene7197_Pooled	1.6727	Up	0		CL3252.Contig1_Pooled	-3.56788	Down	0		Unigene1981_Pooled	-2.16394	Down	0
CL900.Contig9_Pooled	5.12819	Up	0		Unigene34242_Pooled	-5.55724	Down	0		Unigene27850_Pooled	-2.42873	Down	0
Unigene43_Pooled	4.99602	Up	0		CL5385.Contig1_Pooled	-6.31434	Down	0		Unigene32834_Pooled	4.15237	Up	0
CL1043.Contig1_Pooled	3.57981	Up	0		Unigene7197_Pooled	-2.40023	Down	0		Unigene23049_Pooled	2.92611	Up	0
CL4950.Contig1_Pooled	2.89829	Up	0		CL4691.Contig2_Pooled	2.58412	Up	0		Unigene15055_Pooled	-3.95059	Down	0
CL6702.Contig2_Pooled	5.29261	Up	0		CL8601.Contig2_Pooled	2.42545	Up	0		Unigene2079_Pooled	-2.37165	Down	0
Unigene4596_Pooled	7.23404	Up	0		Unigene33_Pooled	1.72738	Up	0		CL5212.Contig1_Pooled	3.16111	Up	0
Unigene32408_Pooled	7.51291	Up	0		CL6105.Contig1_Pooled	-2.39142	Down	0		CL3200.Contig1_Pooled	3.38851	Up	0
Unigene27858_Pooled	-3.65019	Down	0		Unigene33312_Pooled	-2.28382	Down	0		CL2135.Contig2_Pooled	2.23196	Up	0
Unigene24867_Pooled	2.31539	Up	0		CL2017.Contig2_Pooled	7.62483	Up	0		Unigene33149_Pooled	-2.0982	Down	0
CL869.Contig1_Pooled	3.82388	Up	0		Unigene24874_Pooled	4.86057	Up	0		CL2036.Contig2_Pooled	-4.36717	Down	0
Unigene32768_Pooled	3.69133	Up	0		Unigene41649_Pooled	-4.11548	Down	0		CL1923.Contig1_Pooled	-1.88349	Down	0
Unigene16844_Pooled	1.2199	Up	0		CL606.Contig1_Pooled	2.2519	Up	0		CL8646.Contig2_Pooled	-2.73489	Down	0
Unigene2250_Pooled	3.87963	Up	0		Unigene8059_Pooled	-2.75701	Down	0		Unigene10118_Pooled	-4.16347	Down	0
Unigene34247_Pooled	2.28254	Up	0		Unigene37980_Pooled	-5.80508	Down	0		CL3989.Contig2_Pooled	3.95849	Up	0
CL3408.Contig2_Pooled	2.87352	Up	0		CL5385.Contig2_Pooled	-3.02484	Down	0		Unigene16802_Pooled	4.98955	Up	0
Unigene7654_Pooled	8.87704	Up	0		CL1890.Contig1_Pooled	-3.31083	Down	0		Unigene33073_Pooled	-4.63012	Down	0
CL2812.Contig1_Pooled	4.67981	Up	0		CL609.Contig2_Pooled	1.44583	Up	0		CL6000.Contig1_Pooled	-3.00576	Down	0
CL7170.Contig1_Pooled	-1.23581	Down	0		Unigene39423_Pooled	-4.91826	Down	0		CL6404.Contig1_Pooled	2.67367	Up	0
CL6320.Contig1_Pooled	3.83573	Up	0		Unigene1781_Pooled	6.34696	Up	0		CL4049.Contig3_Pooled	-3.13495	Down	0
Unigene13990_Pooled	2.73802	Up	0		Unigene32780_Pooled	-2.00598	Down	0		Unigene25711_Pooled	-3.4242	Down	0
CL900.Contig10_Pooled	3.86825	Up	0		CL3317.Contig2_Pooled	-2.18472	Down	0		Unigene5065_Pooled	5.33138	Up	0
Unigene1578_Pooled	-2.12913	Down	0		Unigene4597_Pooled	-3.97506	Down	0		Unigene5125_Pooled	-7.76106	Down	0
CL1786.Contig2_Pooled	2.42719	Up	0		Unigene41603_Pooled	-3.27482	Down	0		Unigene26483_Pooled	-8.98434	Down	0
Unigene23968_Pooled	2.18137	Up	0		CL1124.Contig3_Pooled	2.43242	Up	0		Unigene24874_Pooled	5.99536	Up	0
CL3379.Contig1_Pooled	1.57316	Up	0		Unigene7695_Pooled	4.57147	Up	0		CL1043.Contig1_Pooled	4.12228	Up	0
Unigene15461_Pooled	2.2175	Up	0		Unigene33407_Pooled	1.5047	Up	0		Unigene8728_Pooled	8.92815	Up	0
CL5385.Contig3_Pooled	3.4633	Up	0		Unigene26429_Pooled	3.95535	Up	0		Unigene23633_Pooled	-3.3191	Down	0
CL4049.Contig3_Pooled	-1.84908	Down	0		Unigene30929_Pooled	7.75963	Up	0		Unigene20148_Pooled	7.46518	Up	0
CL3035.Contig1_Pooled	2.81817	Up	0		Unigene40298_Pooled	2.81002	Up	0		Unigene41406_Pooled	3.53908	Up	0
CL6235.Contig1_Pooled	-3.55287	Down	0		CL5078.Contig1_Pooled	-3.66152	Down	0		Unigene23070_Pooled	3.36805	Up	0
CL3004.Contig1_Pooled	4.39123	Up	0		CL6471.Contig1_Pooled	-3.19307	Down	0		CL609.Contig5_Pooled	-8.62512	Down	0
Unigene27897_Pooled	10.4358	Up	0		CL2162.Contig1_Pooled	4.80744	Up	0		CL3583.Contig1_Pooled	6.21572	Up	0
CL1334.Contig1_Pooled	1.6453	Up	0		CL5485.Contig1_Pooled	-4.05836	Down	0		CL1096.Contig1_Pooled	8.42138	Up	0
CL5661.Contig1_Pooled	4.69002	Up	0		Unigene1769_Pooled	-1.96603	Down	0		Unigene5109_Pooled	9.81787	Up	0
CL8050.Contig7_Pooled	1.09601	Up	0		CL7367.Contig1_Pooled	-4.91659	Down	0		Unigene7695_Pooled	6.7681	Up	0
Unigene7642_Pooled	-2.54162	Down	0		CL3551.Contig2_Pooled	-2.84739	Down	0		Unigene45901_Pooled	-3.9185	Down	0
CL7667.Contig2_Pooled	2.58334	Up	0		Unigene6945_Pooled	-2.98264	Down	0		Unigene6918_Pooled	7.98576	Up	0
Unigene21892_Pooled	3.21387	Up	0		CL3622.Contig2_Pooled	4.70432	Up	0		Unigene21438_Pooled	-3.25343	Down	0
CL4150.Contig3_Pooled	5.55722	Up	0		Unigene18840_Pooled	7.32547	Up	0		Unigene41313_Pooled	1.4361	Up	0
CL3694.Contig2_Pooled	3.8786	Up	0		Unigene6494_Pooled	-3.61407	Down	0		Unigene1781_Pooled	6.61144	Up	0
CL3501.Contig1_Pooled	1.17424	Up	0		Unigene22206_Pooled	2.74971	Up	0		CL7400.Contig2_Pooled	3.81427	Up	0
Unigene7946_Pooled	4.50985	Up	0		Unigene27860_Pooled	-2.8583	Down	0		CL8601.Contig2_Pooled	2.26128	Up	0
CL2689.Contig1_Pooled	2.95802	Up	0		Unigene47773_Pooled	-2.77671	Down	0		CL2017.Contig2_Pooled	8.36703	Up	0
CL1248.Contig1_Pooled	-1.56879	Down	0		Unigene33028_Pooled	1.27939	Up	0		Unigene40298_Pooled	2.79894	Up	0
CL7983.Contig1_Pooled	6.5685	Up	0		CL3408.Contig1_Pooled	-1.08998	Down	0		CL2162.Contig1_Pooled	4.91381	Up	0
Unigene5171_Pooled	2.88317	Up	0		CL2268.Contig2_Pooled	1.63205	Up	0		CL5641.Contig1_Pooled	-6.63802	Down	0
Unigene7836_Pooled	4.87092	Up	0		CL7319.Contig3_Pooled	-2.49577	Down	0		Unigene12357_Pooled	1.59174	Up	0
CL7389.Contig1_Pooled	4.33799	Up	0		Unigene1932_Pooled	-2.53242	Down	0		CL1248.Contig1_Pooled	-2.41004	Down	0
Unigene71_Pooled	2.9109	Up	0		Unigene33996_Pooled	6.1562	Up	0		Unigene30929_Pooled	7.96147	Up	0
CL5485.Contig2_Pooled	6.34513	Up	0		CL8601.Contig1_Pooled	3.02293	Up	0		Unigene23329_Pooled	-3.72084	Down	0
CL7498.Contig1_Pooled	4.79686	Up	0		Unigene31219_Pooled	-2.15848	Down	0		Unigene1769_Pooled	-1.95635	Down	0
CL5379.Contig2_Pooled	4.80101	Up	0		CL4790.Contig4_Pooled	-3.84766	Down	0		CL5905.Contig1_Pooled	3.02994	Up	0
Unigene14286_Pooled	2.22353	Up	0		Unigene30524_Pooled	-4.0143	Down	0		Unigene18840_Pooled	7.35552	Up	0
Unigene4275_Pooled	3.48424	Up	0		CL6309.Contig3_Pooled	2.28717	Up	0		CL1613.Contig1_Pooled	4.82495	Up	0
Unigene2825_Pooled	3.33675	Up	0		Unigene6277_Pooled	-1.34629	Down	0		CL6309.Contig3_Pooled	2.36108	Up	0
Unigene31655_Pooled	3.17321	Up	0		Unigene27897_Pooled	-5.83312	Down	0		Unigene1602_Pooled	2.18293	Up	0
Unigene6890_Pooled	3.10134	Up	0		Unigene32776_Pooled	1.835	Up	0		Unigene25115_Pooled	-2.12942	Down	0
Unigene37029_Pooled	-1.09498	Down	0		Unigene14271_Pooled	-2.3611	Down	0		CL2109.Contig1_Pooled	-3.5177	Down	0
Unigene14237_Pooled	-3.26102	Down	0		Unigene23633_Pooled	-3.13487	Down	0		Unigene35279_Pooled	4.18129	Up	0
Unigene22643_Pooled	6.33689	Up	0		Unigene30846_Pooled	4.44597	Up	0		CL1124.Contig3_Pooled	2.28152	Up	0
Unigene34223_Pooled	1.35079	Up	0		Unigene40907_Pooled	4.43233	Up	0		Unigene32776_Pooled	1.87308	Up	0
CL8965.Contig1_Pooled	1.99799	Up	0		CL5496.Contig2_Pooled	9.62106	Up	0		Unigene35541_Pooled	4.03118	Up	0
Unigene623_Pooled	1.71304	Up	0		Unigene15441_Pooled	6.16531	Up	0		Unigene7965_Pooled	-3.73387	Down	0
Unigene47769_Pooled	3.26984	Up	0		CL5905.Contig1_Pooled	2.79736	Up	0		CL5303.Contig1_Pooled	5.12641	Up	0
CL334.Contig5_Pooled	9.45207	Up	0		CL4991.Contig2_Pooled	2.99102	Up	0		Unigene18937_Pooled	8.86671	Up	0
Unigene5097_Pooled	-1.73561	Down	0		Unigene1100_Pooled	-2.67809	Down	0		Unigene39223_Pooled	-4.55735	Down	0
Unigene3891_Pooled	9.90318	Up	0		Unigene2627_Pooled	-1.90335	Down	0		Unigene7203_Pooled	1.90597	Up	0
CL2793.Contig1_Pooled	3.71459	Up	0		Unigene6110_Pooled	1.58819	Up	0		CL5496.Contig2_Pooled	9.35465	Up	0
Unigene11212_Pooled	2.47882	Up	0		CL5303.Contig1_Pooled	4.24945	Up	0		Unigene22206_Pooled	2.67383	Up	0
CL589.Contig1_Pooled	1.37643	Up	0		Unigene9849_Pooled	-2.40064	Down	0		CL878.Contig1_Pooled	-1.02665	Down	0
Unigene37604_Pooled	3.88305	Up	0		Unigene20327_Pooled	1.49842	Up	0		Unigene26429_Pooled	3.45822	Up	0
Unigene905_Pooled	1.24905	Up	0		Unigene12622_Pooled	3.15298	Up	0		Unigene40907_Pooled	4.61677	Up	0
CL3636.Contig4_Pooled	5.83392	Up	0		CL2896.Contig1_Pooled	1.97074	Up	0		CL7408.Contig1_Pooled	-5.10308	Down	0
Unigene17260_Pooled	-1.80034	Down	0		CL6693.Contig1_Pooled	-1.32433	Down	0		Unigene9139_Pooled	-3.05761	Down	0
CL5373.Contig2_Pooled	-1.09837	Down	0		CL1107.Contig2_Pooled	-2.22408	Down	0		CL3363.Contig1_Pooled	7.7446	Up	0
Unigene939_Pooled	4.33147	Up	0		Unigene26350_Pooled	-1.62924	Down	0		Unigene1943_Pooled	-2.19495	Down	0
CL3439.Contig2_Pooled	3.18151	Up	0		CL7667.Contig2_Pooled	-4.10462	Down	0		Unigene35310_Pooled	-2.88075	Down	0
Unigene7213_Pooled	4.72947	Up	0		CL684.Contig2_Pooled	4.14704	Up	0		Unigene35565_Pooled	-4.22747	Down	0
CL1890.Contig3_Pooled	-1.34791	Down	0		Unigene623_Pooled	-2.49953	Down	0		Unigene7213_Pooled	5.52025	Up	0
CL7259.Contig2_Pooled	-1.09881	Down	0		Unigene34247_Pooled	-2.90525	Down	0		Unigene25774_Pooled	-2.0368	Down	0
Unigene6954_Pooled	-3.18383	Down	0		Unigene35328_Pooled	-3.74602	Down	0		CL6321.Contig1_Pooled	-1.15569	Down	0
CL4075.Contig2_Pooled	6.51879	Up	0		CL5518.Contig1_Pooled	-5.53215	Down	0		Unigene31201_Pooled	-4.49356	Down	0
Unigene4217_Pooled	5.05888	Up	0		CL2896.Contig3_Pooled	-1.6682	Down	0		Unigene4968_Pooled	1.75228	Up	0
Unigene15072_Pooled	2.19971	Up	0		Unigene23981_Pooled	-2.46457	Down	0		Unigene40613_Pooled	8.51976	Up	0
Unigene41313_Pooled	1.05559	Up	0		Unigene4968_Pooled	1.65171	Up	0		CL2267.Contig1_Pooled	2.18604	Up	0
Unigene30_Pooled	-1.70803	Down	0		Unigene37200_Pooled	-2.81705	Down	0		Unigene33996_Pooled	7.50053	Up	0
Unigene1875_Pooled	3.10362	Up	0		CL609.Contig5_Pooled	-8.18502	Down	0		Unigene152_Pooled	-4.11539	Down	0
CL5950.Contig1_Pooled	-1.26752	Down	0		CL1613.Contig1_Pooled	3.5999	Up	0		Unigene48459_Pooled	-4.51385	Down	0
CL4392.Contig3_Pooled	4.36247	Up	0		Unigene4700_Pooled	-2.72969	Down	0		Unigene30846_Pooled	7.90747	Up	0
Unigene5015_Pooled	11.1924	Up	0		Unigene5125_Pooled	-7.22927	Down	0		Unigene11632_Pooled	-2.42581	Down	0
Unigene6494_Pooled	1.88656	Up	0		Unigene40915_Pooled	1.9262	Up	0		Unigene39706_Pooled	2.62129	Up	0
Unigene37602_Pooled	7.37286	Up	0		Unigene25726_Pooled	8.27955	Up	0		Unigene15441_Pooled	7.09713	Up	0
Unigene6030_Pooled	2.47834	Up	0		Unigene33975_Pooled	-1.00772	Down	0		Unigene33407_Pooled	1.34289	Up	0
CL3664.Contig4_Pooled	2.46634	Up	0		CL6453.Contig1_Pooled	2.34127	Up	0		Unigene3185_Pooled	8.38108	Up	0
Unigene1847_Pooled	1.62246	Up	0		CL6828.Contig2_Pooled	-5.90501	Down	0		CL5929.Contig1_Pooled	-1.83114	Down	0
CL6439.Contig4_Pooled	8.04678	Up	0		Unigene11399_Pooled	2.39935	Up	0		CL139.Contig4_Pooled	-3.33496	Down	0
CL8047.Contig2_Pooled	4.43296	Up	0		Unigene7654_Pooled	-5.37113	Down	0		Unigene20321_Pooled	4.9205	Up	0
CL8576.Contig2_Pooled	2.61585	Up	0		Unigene28736_Pooled	2.92249	Up	0		CL7851.Contig1_Pooled	-2.4559	Down	0
Unigene30796_Pooled	1.9196	Up	0		Unigene39706_Pooled	2.40753	Up	0		Unigene4675_Pooled	-8.2476	Down	0
CL1431.Contig3_Pooled	1.06719	Up	0		CL6573.Contig5_Pooled	-4.09504	Down	0		CL8601.Contig1_Pooled	2.71921	Up	0
Unigene15481_Pooled	6.28859	Up	0		CL4637.Contig1_Pooled	-2.15791	Down	0		Unigene17757_Pooled	-3.2511	Down	0
Unigene8516_Pooled	3.16511	Up	0		Unigene2883_Pooled	-2.82723	Down	0		Unigene20567_Pooled	2.47093	Up	0
CL2471.Contig1_Pooled	-1.83015	Down	0		CL2896.Contig2_Pooled	-4.30172	Down	0		Unigene30181_Pooled	-5.23763	Down	0
CL4142.Contig3_Pooled	-2.19229	Down	0		CL3525.Contig1_Pooled	3.85674	Up	0		CL1736.Contig1_Pooled	9.09564	Up	0
Unigene7935_Pooled	-1.95894	Down	0		Unigene10105_Pooled	-4.30122	Down	0		Unigene37003_Pooled	7.43628	Up	0
CL5519.Contig1_Pooled	3.55005	Up	0		Unigene20321_Pooled	3.9515	Up	0		CL4442.Contig1_Pooled	-2.54131	Down	0
Unigene32785_Pooled	3.74705	Up	0		Unigene40966_Pooled	3.01447	Up	0		Unigene7325_Pooled	-2.13656	Down	0
Unigene3774_Pooled	1.6898	Up	0		CL2728.Contig2_Pooled	2.73415	Up	0		Unigene47744_Pooled	5.03488	Up	0
Unigene22093_Pooled	6.65354	Up	0		CL8061.Contig4_Pooled	1.36531	Up	0		Unigene32833_Pooled	4.29031	Up	0
CL8939.Contig2_Pooled	2.10861	Up	0		Unigene3983_Pooled	-4.94473	Down	0		Unigene8843_Pooled	-2.70674	Down	0
Unigene19890_Pooled	2.50409	Up	0		Unigene37003_Pooled	3.75363	Up	0		Unigene42239_Pooled	-4.01817	Down	0
CL5705.Contig1_Pooled	2.58225	Up	0		Unigene5262_Pooled	2.11589	Up	0		Unigene25726_Pooled	8.19684	Up	0
Unigene31201_Pooled	-2.08345	Down	0		Unigene5163_Pooled	6.62167	Up	0		CL3.Contig1_Pooled	-3.90838	Down	0
CL5485.Contig1_Pooled	1.84432	Up	0		Unigene7965_Pooled	-3.46575	Down	0		CL322.Contig3_Pooled	-8.96048	Down	0
CL1440.Contig7_Pooled	4.69192	Up	0		Unigene40613_Pooled	9.87884	Up	0		CL4142.Contig3_Pooled	-3.99353	Down	0
CL6829.Contig2_Pooled	3.97705	Up	0		CL1786.Contig2_Pooled	-2.816	Down	0		Unigene37119_Pooled	-2.47078	Down	0
Unigene2306_Pooled	2.96992	Up	0		CL1291.Contig5_Pooled	-2.81901	Down	0		CL836.Contig1_Pooled	-1.82218	Down	0
CL6407.Contig2_Pooled	7.06033	Up	0		CL5493.Contig1_Pooled	4.32456	Up	0		Unigene26605_Pooled	7.88021	Up	0
Unigene8207_Pooled	6.68838	Up	0		CL7400.Contig2_Pooled	2.6509	Up	0		CL1124.Contig4_Pooled	3.91131	Up	0
CL2115.Contig1_Pooled	2.08518	Up	0		CL1124.Contig4_Pooled	3.50275	Up	0		CL2867.Contig2_Pooled	3.75948	Up	0
Unigene5362_Pooled	-2.3588	Down	0		Unigene302_Pooled	-3.32857	Down	0		CL1549.Contig1_Pooled	-1.7339	Down	0
Unigene24255_Pooled	3.48774	Up	0		Unigene134_Pooled	-2.34596	Down	0		Unigene40810_Pooled	-2.93416	Down	0
Unigene35933_Pooled	2.22813	Up	0		Unigene35326_Pooled	-2.94215	Down	0		CL2695.Contig2_Pooled	-2.42315	Down	0
Unigene592_Pooled	2.82569	Up	0		CL7319.Contig2_Pooled	-2.69681	Down	0		Unigene40915_Pooled	1.89874	Up	0
CL1736.Contig1_Pooled	7.93865	Up	0		Unigene3397_Pooled	1.42105	Up	0		Unigene16677_Pooled	8.99343	Up	0
CL4176.Contig1_Pooled	9.54045	Up	0		CL1926.Contig2_Pooled	-5.31266	Down	0		Unigene380_Pooled	-2.37016	Down	0
CL5521.Contig1_Pooled	4.4181	Up	0		Unigene3891_Pooled	-5.21268	Down	0		Unigene47826_Pooled	6.21065	Up	0
Unigene41_Pooled	2.11958	Up	0		Unigene47826_Pooled	4.27119	Up	0		CL3525.Contig1_Pooled	3.96393	Up	0
Unigene40479_Pooled	2.33784	Up	0		Unigene32763_Pooled	1.38339	Up	0		Unigene34319_Pooled	-2.85236	Down	0
Unigene38683_Pooled	-4.6677	Down	0		Unigene26605_Pooled	8.81542	Up	0		Unigene14750_Pooled	2.31897	Up	0
Unigene28272_Pooled	-1.35243	Down	0		CL5385.Contig3_Pooled	-4.38741	Down	0		CL5493.Contig1_Pooled	4.83913	Up	0
CL2036.Contig2_Pooled	-1.61158	Down	0		CL3848.Contig2_Pooled	1.51324	Up	0		CL9078.Contig2_Pooled	-1.73012	Down	0
Unigene47411_Pooled	1.57426	Up	0		Unigene1602_Pooled	1.74975	Up	0		CL3696.Contig2_Pooled	2.51324	Up	0
CL7055.Contig2_Pooled	1.52989	Up	0		Unigene36268_Pooled	3.82329	Up	0		CL3622.Contig2_Pooled	9.34115	Up	0
Unigene1943_Pooled	-1.24025	Down	0		Unigene5171_Pooled	-3.79019	Down	0		Unigene22006_Pooled	2.31207	Up	0
Unigene19844_Pooled	6.47132	Up	0		CL2867.Contig2_Pooled	3.25062	Up	0		Unigene23520_Pooled	1.61757	Up	0
CL7316.Contig1_Pooled	-1.73475	Down	0		Unigene4853_Pooled	-2.32997	Down	0		Unigene5348_Pooled	-2.62055	Down	0
Unigene7569_Pooled	2.51819	Up	0		Unigene489_Pooled	3.21198	Up	0		Unigene25598_Pooled	-6.16371	Down	0
CL7076.Contig2_Pooled	7.64385	Up	0		Unigene16839_Pooled	3.84727	Up	0		Unigene35289_Pooled	-1.37694	Down	0
Unigene5549_Pooled	1.76327	Up	0		CL3569.Contig2_Pooled	-1.39278	Down	0		Unigene11399_Pooled	2.31902	Up	0
Unigene14271_Pooled	1.28585	Up	0		CL5136.Contig1_Pooled	2.86558	Up	0		Unigene20345_Pooled	-3.48813	Down	0
Unigene26633_Pooled	3.96608	Up	0		Unigene33998_Pooled	-2.01201	Down	0		Unigene44712_Pooled	-4.41971	Down	0
Unigene1259_Pooled	2.72243	Up	0		Unigene9139_Pooled	-2.79602	Down	0		CL5950.Contig1_Pooled	-1.71085	Down	0
Unigene37034_Pooled	1.02332	Up	0		CL7787.Contig1_Pooled	5.53634	Up	0		Unigene1488_Pooled	-2.26986	Down	0
CL6198.Contig3_Pooled	3.05145	Up	0		Unigene47411_Pooled	-2.345	Down	0		Unigene5991_Pooled	-2.27556	Down	0
Unigene7330_Pooled	4.54766	Up	0		Unigene14286_Pooled	-2.74988	Down	0		CL3731.Contig6_Pooled	-6.38712	Down	0
CL3.Contig1_Pooled	-1.90535	Down	0		Unigene41629_Pooled	-3.93251	Down	0		CL2471.Contig3_Pooled	-3.09348	Down	0
Unigene3983_Pooled	2.18182	Up	0		CL1890.Contig3_Pooled	-3.99612	Down	0		Unigene10788_Pooled	-1.74713	Down	0
CL367.Contig1_Pooled	1.55767	Up	0		Unigene3604_Pooled	-1.73633	Down	0		CL6453.Contig1_Pooled	2.22803	Up	0
CL367.Contig2_Pooled	3.61152	Up	0		CL1256.Contig1_Pooled	-1.31799	Down	0		Unigene2582_Pooled	1.36245	Up	0
CL7825.Contig2_Pooled	1.90102	Up	0		CL5641.Contig1_Pooled	-6.06182	Down	0		CL3513.Contig2_Pooled	-1.03915	Down	0
CL1291.Contig7_Pooled	7.2713	Up	0		Unigene5971_Pooled	1.37273	Up	0		Unigene47736_Pooled	-7.65579	Down	0
CL9073.Contig2_Pooled	2.84663	Up	0		CL1106.Contig2_Pooled	-2.08091	Down	0		Unigene6960_Pooled	5.63516	Up	0
CL14.Contig1_Pooled	2.68195	Up	0		CL8838.Contig2_Pooled	-5.84335	Down	0		Unigene32763_Pooled	1.40018	Up	0
Unigene35481_Pooled	2.81682	Up	0		Unigene2575_Pooled	-3.94629	Down	0		Unigene16715_Pooled	-1.058	Down	0
CL3879.Contig1_Pooled	-4.71895	Down	0		Unigene35933_Pooled	-3.52435	Down	0		Unigene88_Pooled	8.29902	Up	0
CL4145.Contig1_Pooled	-1.39235	Down	0		CL5638.Contig1_Pooled	-3.93282	Down	0		Unigene40966_Pooled	2.9115	Up	0
CL3749.Contig2_Pooled	4.84563	Up	0		Unigene43_Pooled	-4.73124	Down	0		CL329.Contig1_Pooled	2.75188	Up	0
Unigene7991_Pooled	4.97796	Up	0		CL914.Contig1_Pooled	-2.93395	Down	0		Unigene36268_Pooled	3.96623	Up	0
CL2728.Contig2_Pooled	-2.13224	Down	0		Unigene5015_Pooled	-3.4704	Down	0		CL3664.Contig4_Pooled	2.84437	Up	0
Unigene26651_Pooled	-1.54847	Down	0		Unigene635_Pooled	8.87351	Up	0		Unigene15754_Pooled	2.81115	Up	0
Unigene27852_Pooled	1.90012	Up	0		CL2695.Contig2_Pooled	-2.27755	Down	0		Unigene16839_Pooled	3.96366	Up	0
Unigene3975_Pooled	10.023	Up	0		CL7980.Contig1_Pooled	-5.37825	Down	0		Unigene8050_Pooled	-1.59377	Down	0
Unigene3380_Pooled	1.44643	Up	0		Unigene3637_Pooled	-4.28901	Down	0		CL7316.Contig1_Pooled	-2.75707	Down	0
CL6508.Contig1_Pooled	8.33773	Up	0		CL6702.Contig2_Pooled	-4.60278	Down	0		Unigene28736_Pooled	2.63484	Up	0
CL3713.Contig2_Pooled	4.13827	Up	0		Unigene44406_Pooled	5.64438	Up	0		Unigene199_Pooled	4.92433	Up	0
CL8431.Contig1_Pooled	4.13042	Up	0		CL6309.Contig2_Pooled	1.98718	Up	0		Unigene5262_Pooled	2.01192	Up	0
Unigene4675_Pooled	-1.76168	Down	0		Unigene33073_Pooled	-3.94505	Down	0		Unigene22536_Pooled	-4.46109	Down	0
CL8386.Contig2_Pooled	2.42088	Up	0		Unigene21892_Pooled	-3.76472	Down	0		CL8206.Contig1_Pooled	-2.7594	Down	0
Unigene40656_Pooled	4.67981	Up	0		Unigene36164_Pooled	8.67383	Up	0		Unigene14237_Pooled	-5.30644	Down	0
CL6113.Contig1_Pooled	8.94048	Up	0		Unigene7561_Pooled	-3.50286	Down	0		Unigene33028_Pooled	1.04801	Up	0
Unigene42037_Pooled	2.10519	Up	0		Unigene14534_Pooled	4.29819	Up	0		Unigene14534_Pooled	6.16493	Up	0
CL6496.Contig1_Pooled	4.32328	Up	0		CL5929.Contig1_Pooled	-1.64225	Down	0		Unigene3395_Pooled	-3.12274	Down	0
CL2471.Contig3_Pooled	-1.6723	Down	0		CL7825.Contig2_Pooled	-2.9719	Down	0		CL3569.Contig2_Pooled	2.93508	Up	0
Unigene35279_Pooled	3.09271	Up	0		Unigene2825_Pooled	-4.30425	Down	0		Unigene41596_Pooled	1.6956	Up	0
CL3623.Contig1_Pooled	-3.82524	Down	0		CL5301.Contig1_Pooled	1.3369	Up	0		CL3867.Contig1_Pooled	-3.19911	Down	0
CL3583.Contig1_Pooled	4.69795	Up	0		Unigene19090_Pooled	1.3906	Up	0		Unigene3397_Pooled	1.36979	Up	0
Unigene41629_Pooled	2.02093	Up	0		Unigene26832_Pooled	-3.48282	Down	0		CL1421.Contig1_Pooled	-5.72065	Down	0
Unigene2575_Pooled	-1.1727	Down	0		CL5092.Contig2_Pooled	7.17883	Up	0		Unigene35797_Pooled	-2.39207	Down	0
CL2784.Contig1_Pooled	-2.6496	Down	0		Unigene88_Pooled	3.17701	Up	0		CL606.Contig1_Pooled	1.61181	Up	0
Unigene42065_Pooled	5.01316	Up	0		CL5534.Contig1_Pooled	5.08827	Up	0		CL3914.Contig3_Pooled	-4.17472	Down	0
CL2896.Contig2_Pooled	1.91285	Up	0		Unigene4219_Pooled	-3.82716	Down	0		Unigene24884_Pooled	-2.50961	Down	0
Unigene453_Pooled	-2.33149	Down	0		Unigene199_Pooled	3.91393	Up	0		Unigene2568_Pooled	-4.06619	Down	0
Unigene41373_Pooled	4.91958	Up	0		CL5590.Contig1_Pooled	1.62099	Up	0		Unigene19844_Pooled	7.28436	Up	0
CL5846.Contig1_Pooled	3.1426	Up	0		Unigene10787_Pooled	-2.95108	Down	0		Unigene635_Pooled	8.78218	Up	0
CL329.Contig1_Pooled	2.11294	Up	0		CL7403.Contig2_Pooled	-2.51979	Down	0		Unigene36164_Pooled	8.29589	Up	0
CL8838.Contig2_Pooled	2.22133	Up	0		Unigene6906_Pooled	1.507	Up	0		CL7787.Contig1_Pooled	6.94128	Up	0
CL4341.Contig3_Pooled	-3.63891	Down	0		CL3844.Contig1_Pooled	7.535	Up	0		CL6328.Contig2_Pooled	4.64088	Up	0
Unigene14550_Pooled	1.75859	Up	0		Unigene13440_Pooled	-1.27633	Down	0		Unigene41_Pooled	2.50384	Up	0
Unigene4267_Pooled	1.79254	Up	0		CL2745.Contig3_Pooled	1.21574	Up	0		CL2268.Contig2_Pooled	1.28912	Up	0
CL8543.Contig2_Pooled	2.80442	Up	0		CL6100.Contig3_Pooled	-3.56116	Down	0		CL2115.Contig1_Pooled	2.442	Up	0
Unigene3992_Pooled	10.8262	Up	0		Unigene18845_Pooled	-1.72299	Down	0		CL4790.Contig4_Pooled	-3.4765	Down	0
Unigene48223_Pooled	-2.26191	Down	0		CL3514.Contig2_Pooled	1.68885	Up	0		CL3848.Contig2_Pooled	1.43354	Up	0
CL139.Contig4_Pooled	-1.54228	Down	0		Unigene6030_Pooled	-3.21792	Down	0		Unigene38829_Pooled	2.68097	Up	0
Unigene6110_Pooled	1.74664	Up	0		CL8253.Contig1_Pooled	1.66927	Up	0		Unigene2347_Pooled	-5.19615	Down	0
Unigene4711_Pooled	2.30248	Up	0		Unigene4596_Pooled	-3.7432	Down	0		CL4548.Contig1_Pooled	-2.9481	Down	0
CL680.Contig1_Pooled	-2.23123	Down	0		Unigene16929_Pooled	8.36103	Up	0		CL4567.Contig2_Pooled	-1.79688	Down	0
CL7281.Contig1_Pooled	-1.37432	Down	0		CL7055.Contig2_Pooled	-2.0459	Down	0		Unigene47758_Pooled	-7.6752	Down	0
Unigene1041_Pooled	-1.05756	Down	0		Unigene27220_Pooled	1.79636	Up	0		Unigene17771_Pooled	-5.47825	Down	0
Unigene380_Pooled	-1.27339	Down	0		Unigene8904_Pooled	-1.16338	Down	0		Unigene42207_Pooled	-1.48616	Down	0
Unigene483_Pooled	1.31209	Up	0		Unigene8516_Pooled	-6.21568	Down	0		Unigene12195_Pooled	-4.07518	Down	0
CL7851.Contig1_Pooled	-1.24624	Down	0		Unigene16677_Pooled	10.7933	Up	0		CL5590.Contig1_Pooled	1.65031	Up	0
Unigene41006_Pooled	7.14092	Up	0		Unigene25711_Pooled	-2.79323	Down	0		CL5543.Contig2_Pooled	2.5746	Up	0
Unigene44474_Pooled	6.25519	Up	0		Unigene24511_Pooled	-3.49707	Down	0		Unigene35770_Pooled	-1.28934	Down	0
CL869.Contig2_Pooled	1.25227	Up	0		CL4228.Contig1_Pooled	-2.22882	Down	0		CL5534.Contig1_Pooled	5.88524	Up	0
Unigene6176_Pooled	10.4672	Up	0		CL3569.Contig1_Pooled	-2.22501	Down	0		Unigene1137_Pooled	3.08376	Up	0
CL2205.Contig2_Pooled	3.87229	Up	0		Unigene24400_Pooled	1.66025	Up	0		CL5092.Contig2_Pooled	7.15086	Up	0
Unigene2783_Pooled	5.07907	Up	0		Unigene40914_Pooled	-1.37389	Down	0		Unigene5131_Pooled	-3.08203	Down	0
Unigene42937_Pooled	-1.64508	Down	0		Unigene1981_Pooled	-1.6585	Down	0		Unigene43778_Pooled	-2.7043	Down	0
CL5630.Contig1_Pooled	3.56268	Up	0		CL4086.Contig2_Pooled	-4.0485	Down	0		Unigene400_Pooled	5.24465	Up	0
Unigene10877_Pooled	-1.89443	Down	0		Unigene1288_Pooled	4.07332	Up	0		Unigene27220_Pooled	1.8468	Up	0
CL2755.Contig1_Pooled	4.70658	Up	0		Unigene37119_Pooled	-2.21756	Down	0		CL5491.Contig1_Pooled	-1.27901	Down	0
Unigene3946_Pooled	2.4078	Up	0		Unigene47788_Pooled	-2.13935	Down	0		CL1773.Contig2_Pooled	-4.38859	Down	0
Unigene15_Pooled	5.30065	Up	0		CL3696.Contig2_Pooled	2.02127	Up	0		CL3376.Contig1_Pooled	2.29164	Up	0
Unigene44666_Pooled	2.35407	Up	0		Unigene12154_Pooled	5.1341	Up	0		Unigene2389_Pooled	-3.96149	Down	0
Unigene1084_Pooled	5.55287	Up	0		Unigene112_Pooled	-1.77177	Down	0		Unigene8186_Pooled	-1.31572	Down	0
CL7076.Contig1_Pooled	7.87521	Up	0		Unigene27405_Pooled	-1.62372	Down	0		Unigene36693_Pooled	-2.48213	Down	0
Unigene45718_Pooled	-1.37935	Down	0		Unigene33288_Pooled	2.40885	Up	0		CL3755.Contig2_Pooled	-2.68703	Down	0
CL3149.Contig2_Pooled	2.86906	Up	0		Unigene25706_Pooled	3.19981	Up	0		Unigene4440_Pooled	-3.31749	Down	0
Unigene2144_Pooled	-3.35237	Down	0		CL8255.Contig2_Pooled	1.22455	Up	0		Unigene1288_Pooled	4.38779	Up	0
Unigene23616_Pooled	2.1418	Up	0		Unigene19839_Pooled	-1.81807	Down	0		Unigene33288_Pooled	2.53791	Up	0
Unigene28312_Pooled	2.60011	Up	0		CL6385.Contig1_Pooled	2.49467	Up	0		CL7586.Contig2_Pooled	2.72494	Up	0
CL276.Contig2_Pooled	-2.40553	Down	0		Unigene24734_Pooled	-2.35524	Down	0		Unigene1200_Pooled	-4.18516	Down	0
Unigene1852_Pooled	-1.06769	Down	0		Unigene41319_Pooled	2.18517	Up	0		Unigene20327_Pooled	1.19316	Up	0
CL6325.Contig1_Pooled	3.4119	Up	0		CL8494.Contig2_Pooled	-1.94747	Down	0		CL2728.Contig1_Pooled	2.12667	Up	0
Unigene37607_Pooled	1.90994	Up	0		CL2981.Contig1_Pooled	-2.71312	Down	0		Unigene5163_Pooled	3.53651	Up	0
Unigene5_Pooled	4.58432	Up	0		Unigene924_Pooled	-2.73676	Down	0		Unigene7935_Pooled	-2.5305	Down	0
Unigene31611_Pooled	-2.20125	Down	0		Unigene18298_Pooled	-4.4336	Down	0		CL6309.Contig2_Pooled	1.90447	Up	0
CL3159.Contig1_Pooled	-1.05255	Down	0		Unigene905_Pooled	-1.34638	Down	0		CL614.Contig2_Pooled	3.70885	Up	0
CL8044.Contig1_Pooled	4.20189	Up	0		CL276.Contig1_Pooled	-6.95946	Down	0		CL8768.Contig2_Pooled	-3.61249	Down	0
CL4021.Contig2_Pooled	-2.60086	Down	0		Unigene6960_Pooled	3.28925	Up	0		Unigene1472_Pooled	2.11467	Up	0
CL7876.Contig1_Pooled	5.6813	Up	0		Unigene757_Pooled	-2.37316	Down	0		CL688.Contig2_Pooled	1.15534	Up	0
Unigene36620_Pooled	2.32959	Up	0		CL6404.Contig2_Pooled	4.16241	Up	0		CL8061.Contig4_Pooled	1.18989	Up	0
CL3149.Contig1_Pooled	4.20573	Up	0		Unigene44698_Pooled	-1.72981	Down	0		CL3501.Contig1_Pooled	1.2087	Up	0
Unigene4454_Pooled	-5.7539	Down	0		CL6573.Contig1_Pooled	-3.10578	Down	0		CL79.Contig2_Pooled	-2.47359	Down	0
Unigene7380_Pooled	2.33197	Up	0		CL3694.Contig2_Pooled	-3.71673	Down	0		CL8253.Contig1_Pooled	1.65438	Up	0
Unigene7325_Pooled	-1.06731	Down	0		CL1196.Contig1_Pooled	-5.53131	Down	0		Unigene36592_Pooled	-4.08028	Down	0
Unigene6004_Pooled	2.03486	Up	0		Unigene41596_Pooled	1.45529	Up	0		Unigene6957_Pooled	-2.15966	Down	0
CL5606.Contig1_Pooled	4.98556	Up	0		Unigene3992_Pooled	-5.53365	Down	0		Unigene22642_Pooled	2.67732	Up	0
CL7331.Contig2_Pooled	-3.399	Down	0		Unigene10788_Pooled	-1.54948	Down	0		Unigene3547_Pooled	-3.45163	Down	0
CL6338.Contig1_Pooled	5.17701	Up	0		Unigene4275_Pooled	-3.53238	Down	0		CL3994.Contig2_Pooled	8.49023	Up	0
Unigene5650_Pooled	3.54354	Up	0		Unigene30461_Pooled	7.13957	Up	0		Unigene43343_Pooled	1.25003	Up	0
CL1291.Contig8_Pooled	3.12932	Up	0		Unigene34319_Pooled	-2.5263	Down	0		CL2023.Contig2_Pooled	-9.30678	Down	0
CL3363.Contig2_Pooled	7.69864	Up	0		Unigene22008_Pooled	1.26482	Up	0		Unigene16929_Pooled	8.55079	Up	0
Unigene46788_Pooled	1.4902	Up	0		Unigene14750_Pooled	1.75762	Up	0		CL2797.Contig2_Pooled	3.296	Up	0
CL8378.Contig2_Pooled	2.98033	Up	0		CL2151.Contig1_Pooled	-1.96266	Down	0		CL8426.Contig2_Pooled	1.83927	Up	0
Unigene28273_Pooled	-1.38222	Down	0		Unigene5881_Pooled	8.13347	Up	0		CL4991.Contig2_Pooled	2.09961	Up	0
Unigene26472_Pooled	4.81832	Up	0		Unigene30638_Pooled	6.56762	Up	0		Unigene47793_Pooled	-1.58329	Down	0
CL4461.Contig1_Pooled	8.48255	Up	0		Unigene20310_Pooled	1.6577	Up	0		Unigene25404_Pooled	-2.79186	Down	0
Unigene18665_Pooled	5.58168	Up	0		CL1255.Contig2_Pooled	-4.06298	Down	0		CL1709.Contig1_Pooled	4.20054	Up	0
CL7624.Contig2_Pooled	1.7355	Up	0		Unigene45901_Pooled	-3.18896	Down	0		Unigene45909_Pooled	-3.05001	Down	0
Unigene3637_Pooled	1.85769	Up	0		Unigene32867_Pooled	2.04612	Up	0		CL900.Contig13_Pooled	5.04171	Up	0
CL4790.Contig2_Pooled	-2.59695	Down	0		Unigene4321_Pooled	-1.53277	Down	0		Unigene37030_Pooled	-5.755	Down	0
CL3545.Contig2_Pooled	2.72285	Up	0		CL3622.Contig4_Pooled	8.89617	Up	0		Unigene33215_Pooled	1.73304	Up	0
Unigene46802_Pooled	1.78788	Up	0		Unigene18862_Pooled	1.36352	Up	0		CL6404.Contig2_Pooled	4.5903	Up	0
Unigene30181_Pooled	-1.64184	Down	0		CL7408.Contig1_Pooled	-4.36997	Down	0		Unigene29647_Pooled	-1.62813	Down	0
Unigene38384_Pooled	1.98511	Up	0		CL5175.Contig2_Pooled	2.70854	Up	0		Unigene17233_Pooled	-2.19828	Down	0
Unigene4218_Pooled	4.9611	Up	0		Unigene5991_Pooled	-1.99038	Down	0		Unigene38337_Pooled	-8.65152	Down	0
Unigene10118_Pooled	-1.23956	Down	0		Unigene5549_Pooled	-2.15532	Down	0		Unigene7564_Pooled	3.95395	Up	0
CL3702.Contig1_Pooled	1.57769	Up	0		Unigene1016_Pooled	2.44546	Up	0		Unigene7323_Pooled	-5.82079	Down	0
Unigene7319_Pooled	3.68972	Up	0		Unigene19890_Pooled	-2.8933	Down	0		CL8075.Contig3_Pooled	9.49322	Up	0
Unigene33268_Pooled	-1.24	Down	0		Unigene26651_Pooled	1.75959	Up	0		Unigene16844_Pooled	1.16142	Up	0
Unigene45011_Pooled	3.31259	Up	0		CL4950.Contig1_Pooled	-2.24706	Down	0		CL3514.Contig2_Pooled	1.61479	Up	0
Unigene1131_Pooled	1.84069	Up	0		Unigene15916_Pooled	3.97068	Up	0		CL7280.Contig2_Pooled	-1.58217	Down	0
CL4758.Contig1_Pooled	2.68383	Up	0		CL3200.Contig1_Pooled	1.65196	Up	0		Unigene20416_Pooled	-4.80748	Down	0
CL156.Contig2_Pooled	-2.92727	Down	0		Unigene11596_Pooled	1.99576	Up	0		CL5385.Contig2_Pooled	-2.47012	Down	0
Unigene28271_Pooled	-1.35521	Down	0		Unigene22200_Pooled	1.69929	Up	0		Unigene19090_Pooled	1.30042	Up	0
Unigene2601_Pooled	4.67417	Up	0		Unigene30774_Pooled	3.14914	Up	0		CL2943.Contig2_Pooled	-3.5081	Down	0
CL1427.Contig2_Pooled	2.31331	Up	0		CL6328.Contig2_Pooled	3.11847	Up	0		Unigene24400_Pooled	1.60648	Up	0
CL554.Contig3_Pooled	7.77737	Up	0		Unigene28312_Pooled	-5.97883	Down	0		Unigene9315_Pooled	7.90525	Up	0
Unigene27878_Pooled	1.35888	Up	0		CL2930.Contig1_Pooled	-1.48619	Down	0		CL1858.Contig2_Pooled	-2.24184	Down	0
CL1773.Contig2_Pooled	-1.85949	Down	0		Unigene21438_Pooled	-2.57356	Down	0		CL2192.Contig2_Pooled	5.03209	Up	0
Unigene18289_Pooled	-2.36381	Down	0		Unigene3395_Pooled	-2.81735	Down	0		Unigene40818_Pooled	-2.50226	Down	0
Unigene18291_Pooled	5.29155	Up	0		Unigene38829_Pooled	2.13813	Up	0		Unigene6939_Pooled	3.69591	Up	0
CL3160.Contig2_Pooled	2.3191	Up	0		Unigene939_Pooled	1.56354	Up	0		CL7389.Contig1_Pooled	4.35308	Up	0
CL7623.Contig1_Pooled	-1.77718	Down	0		CL1256.Contig2_Pooled	-1.34329	Down	0		Unigene1573_Pooled	-7.88038	Down	0
Unigene6462_Pooled	1.8942	Up	0		Unigene23329_Pooled	-2.9935	Down	0		Unigene5881_Pooled	7.68913	Up	0
CL8065.Contig2_Pooled	3.39078	Up	0		CL6320.Contig1_Pooled	-2.88439	Down	0		CL5255.Contig2_Pooled	2.22265	Up	0
Unigene924_Pooled	1.5136	Up	0		CL2685.Contig1_Pooled	4.74188	Up	0		Unigene2_Pooled	-9.12659	Down	0
CL7620.Contig1_Pooled	2.7665	Up	0		Unigene2781_Pooled	2.14452	Up	0		Unigene45270_Pooled	-2.86607	Down	0
CL4940.Contig6_Pooled	-2.23224	Down	0		CL6573.Contig3_Pooled	-1.25772	Down	0		CL2151.Contig1_Pooled	-1.98296	Down	0
Unigene2668_Pooled	-1.96027	Down	0		Unigene1860_Pooled	3.60007	Up	0		CL3622.Contig4_Pooled	8.461	Up	0
Unigene1074_Pooled	1.69157	Up	0		CL7259.Contig2_Pooled	-1.8001	Down	0		Unigene35564_Pooled	-2.01906	Down	0
CL4142.Contig2_Pooled	2.59139	Up	0		Unigene22642_Pooled	2.23092	Up	0		Unigene38349_Pooled	1.05424	Up	0
Unigene10217_Pooled	-1.11149	Down	0		Unigene27850_Pooled	-1.73814	Down	0		Unigene40764_Pooled	-3.63357	Down	0
CL3842.Contig4_Pooled	1.7421	Up	0		CL1175.Contig4_Pooled	-2.99315	Down	0		Unigene32867_Pooled	2.11216	Up	0
CL5894.Contig1_Pooled	1.93864	Up	0		Unigene2144_Pooled	3.83788	Up	0		CL7623.Contig1_Pooled	-3.32292	Down	0
CL3623.Contig2_Pooled	-3.60109	Down	0		Unigene48441_Pooled	6.19164	Up	0		CL684.Contig2_Pooled	2.50786	Up	0
CL2418.Contig3_Pooled	1.49253	Up	0		Unigene13439_Pooled	7.59116	Up	0		Unigene7836_Pooled	4.84699	Up	0
Unigene4219_Pooled	1.71466	Up	0		Unigene4217_Pooled	-4.69229	Down	0		CL6385.Contig1_Pooled	2.38182	Up	0
CL1038.Contig1_Pooled	3.02812	Up	0		Unigene47736_Pooled	-6.96769	Down	0		CL2745.Contig3_Pooled	1.1227	Up	0
Unigene20300_Pooled	2.41333	Up	0		Unigene22006_Pooled	1.63437	Up	0		Unigene44711_Pooled	-4.64179	Down	0
CL7271.Contig4_Pooled	3.28469	Up	0		Unigene6451_Pooled	5.12688	Up	0		Unigene15916_Pooled	4.38769	Up	0
Unigene6381_Pooled	3.62121	Up	0		Unigene42229_Pooled	2.20766	Up	0		Unigene7434_Pooled	-3.39007	Down	0
CL6407.Contig4_Pooled	8.44805	Up	0		CL1421.Contig1_Pooled	-5.22475	Down	0		Unigene592_Pooled	3.06734	Up	0
Unigene2389_Pooled	-1.74045	Down	0		CL7983.Contig1_Pooled	-3.66492	Down	0		Unigene30638_Pooled	5.20945	Up	0
Unigene27856_Pooled	5.60943	Up	0		Unigene6004_Pooled	-3.136	Down	0		CL2885.Contig2_Pooled	-5.13075	Down	0
Unigene7323_Pooled	-2.01257	Down	0		Unigene2543_Pooled	3.03466	Up	0		Unigene41319_Pooled	2.0825	Up	0
Unigene5645_Pooled	2.62028	Up	0		Unigene1498_Pooled	3.44068	Up	0		Unigene12894_Pooled	-2.88146	Down	0
CL2208.Contig3_Pooled	-2.18495	Down	0		Unigene8917_Pooled	3.47606	Up	0		CL8255.Contig2_Pooled	1.17126	Up	0
CL4783.Contig1_Pooled	3.58749	Up	0		Unigene17273_Pooled	3.44789	Up	0		Unigene30461_Pooled	7.26317	Up	0
CL4021.Contig1_Pooled	-1.14718	Down	0		CL3207.Contig1_Pooled	3.43872	Up	0		Unigene20310_Pooled	1.66192	Up	0
CL4086.Contig2_Pooled	-1.09066	Down	0		Unigene6247_Pooled	3.9133	Up	0		Unigene31187_Pooled	-1.26933	Down	0
CL6302.Contig2_Pooled	6.03534	Up	0		Unigene14270_Pooled	2.10852	Up	0		Unigene7585_Pooled	2.80254	Up	0
CL322.Contig3_Pooled	-1.35615	Down	0		CL1155.Contig3_Pooled	4.36929	Up	0		CL7259.Contig1_Pooled	-2.14115	Down	0
Unigene30167_Pooled	-1.52358	Down	0		CL4548.Contig1_Pooled	-2.6398	Down	0		Unigene33268_Pooled	-1.92575	Down	0
Unigene11685_Pooled	3.18993	Up	0		CL3408.Contig2_Pooled	-2.18594	Down	0		CL2471.Contig1_Pooled	-2.06658	Down	0
Unigene45909_Pooled	-1.54491	Down	0		Unigene4279_Pooled	-1.99744	Down	0		Unigene176_Pooled	-2.62708	Down	0
Unigene5544_Pooled	-2.57499	Down	0		Unigene42207_Pooled	-1.30237	Down	0		Unigene3768_Pooled	6.07054	Up	0
Unigene48459_Pooled	-1.41985	Down	0		Unigene41156_Pooled	-4.07647	Down	0		Unigene17273_Pooled	8.06303	Up	0
Unigene2568_Pooled	-1.62112	Down	0		Unigene34243_Pooled	-1.35574	Down	0		CL5835.Contig2_Pooled	-6.72456	Down	0
CL2023.Contig2_Pooled	-1.57813	Down	0		Unigene17817_Pooled	6.57384	Up	0		Unigene17212_Pooled	1.26271	Up	0
Unigene33017_Pooled	-3.08991	Down	0		CL8762.Contig2_Pooled	-3.19303	Down	0		Unigene18856_Pooled	4.65709	Up	0
CL813.Contig2_Pooled	3.94891	Up	0		Unigene44712_Pooled	-3.84447	Down	0		Unigene2597_Pooled	-1.47912	Down	0
CL1858.Contig2_Pooled	-1.24617	Down	0		Unigene12778_Pooled	5.87186	Up	0		CL2896.Contig4_Pooled	2.26175	Up	0
CL4756.Contig2_Pooled	1.36954	Up	0		CL3867.Contig1_Pooled	-2.80375	Down	0		CL7071.Contig2_Pooled	-1.33898	Down	0
CL4988.Contig1_Pooled	-2.58059	Down	0		Unigene31655_Pooled	1.34617	Up	0		Unigene7599_Pooled	-2.31523	Down	0
Unigene40833_Pooled	5.12883	Up	0		Unigene19592_Pooled	-1.76716	Down	0		Unigene6247_Pooled	4.49103	Up	0
CL7422.Contig2_Pooled	2.5118	Up	0		Unigene30588_Pooled	6.25263	Up	0		CL6662.Contig2_Pooled	5.66607	Up	0
CL5788.Contig3_Pooled	1.56658	Up	0		CL7403.Contig1_Pooled	-2.25734	Down	0		CL8229.Contig2_Pooled	-7.45435	Down	0
CL728.Contig3_Pooled	3.20212	Up	0		Unigene40712_Pooled	-1.75576	Down	0		CL6338.Contig2_Pooled	7.85915	Up	0
Unigene2820_Pooled	2.30145	Up	0		CL3439.Contig1_Pooled	-2.09383	Down	0		Unigene27391_Pooled	5.14391	Up	0
CL1600.Contig2_Pooled	-1.58369	Down	0		Unigene1472_Pooled	1.69999	Up	0		Unigene3380_Pooled	1.6441	Up	0
CL6474.Contig1_Pooled	3.73575	Up	0		Unigene37444_Pooled	3.36608	Up	0		Unigene34243_Pooled	-1.39818	Down	0
Unigene27848_Pooled	1.96618	Up	0		CL1488.Contig1_Pooled	2.4557	Up	0		CL7980.Contig1_Pooled	-5.01081	Down	0
Unigene15838_Pooled	2.03197	Up	0		CL1410.Contig4_Pooled	1.95718	Up	0		Unigene3253_Pooled	2.15947	Up	0
Unigene40693_Pooled	-3.128	Down	0		CL3659.Contig1_Pooled	-3.62722	Down	0		Unigene5971_Pooled	1.1346	Up	0
Unigene42930_Pooled	2.71662	Up	0		CL1440.Contig7_Pooled	-6.03302	Down	0		CL3844.Contig1_Pooled	9.4458	Up	0
CL3132.Contig2_Pooled	2.47499	Up	0		Unigene27391_Pooled	3.95453	Up	0		CL4063.Contig6_Pooled	2.74993	Up	0
CL589.Contig2_Pooled	3.67984	Up	0		Unigene2333_Pooled	3.03165	Up	0		Unigene22583_Pooled	3.83358	Up	0
Unigene23917_Pooled	1.82831	Up	0		CL7071.Contig4_Pooled	-1.59979	Down	0		Unigene6003_Pooled	-1.71707	Down	0
Unigene6756_Pooled	1.07766	Up	0		Unigene32768_Pooled	-2.44983	Down	0		Unigene18862_Pooled	1.32173	Up	0
Unigene32864_Pooled	1.80184	Up	0		Unigene36131_Pooled	1.97389	Up	0		Unigene4577_Pooled	-4.31902	Down	0
CL8246.Contig2_Pooled	-2.3	Down	0		CL3765.Contig1_Pooled	6.61702	Up	0		Unigene16683_Pooled	-1.50058	Down	0
Unigene41772_Pooled	-2.45573	Down	0		CL8075.Contig1_Pooled	-5.68903	Down	0		Unigene28275_Pooled	-2.03775	Down	0
CL8655.Contig2_Pooled	-2.14939	Down	0		CL2267.Contig1_Pooled	1.34143	Up	0		Unigene16668_Pooled	4.3615	Up	0
Unigene2532_Pooled	1.78613	Up	0		CL7170.Contig1_Pooled	1.06199	Up	0		CL6439.Contig3_Pooled	5.13122	Up	0
CL8075.Contig2_Pooled	9.48028	Up	0		CL79.Contig2_Pooled	-2.20595	Down	0		Unigene42065_Pooled	5.48555	Up	0
CL8352.Contig1_Pooled	2.89842	Up	0		CL5705.Contig1_Pooled	-2.56641	Down	0		Unigene13439_Pooled	7.40416	Up	0
Unigene22536_Pooled	-1.56501	Down	0		Unigene2347_Pooled	-4.6629	Down	0		CL8400.Contig1_Pooled	-2.74133	Down	0
CL8756.Contig1_Pooled	1.91687	Up	0		Unigene152_Pooled	-3.34068	Down	0		CL6493.Contig2_Pooled	3.76259	Up	0
CL2581.Contig4_Pooled	-2.97661	Down	0		Unigene33149_Pooled	-1.43286	Down	0		Unigene6889_Pooled	5.29669	Up	0
Unigene1361_Pooled	1.88275	Up	0		CL900.Contig8_Pooled	5.20283	Up	0		CL5175.Contig2_Pooled	2.55776	Up	0
Unigene1630_Pooled	-1.6121	Down	0		CL6000.Contig1_Pooled	-2.15485	Down	0		Unigene18289_Pooled	-5.2982	Down	0
CL4962.Contig2_Pooled	1.59858	Up	0		Unigene47744_Pooled	2.26843	Up	0		Unigene23995_Pooled	1.78169	Up	0
CL7891.Contig1_Pooled	7.41207	Up	0		Unigene6957_Pooled	-1.90673	Down	0		Unigene6451_Pooled	5.65204	Up	0
Unigene5305_Pooled	-2.24695	Down	0		Unigene16668_Pooled	3.52245	Up	0		CL5136.Contig1_Pooled	2.09481	Up	0
CL276.Contig3_Pooled	-2.90558	Down	0		Unigene27395_Pooled	1.53694	Up	0		Unigene11417_Pooled	-1.77824	Down	0
Unigene3953_Pooled	4.59179	Up	0		Unigene30031_Pooled	1.50314	Up	0		Unigene11596_Pooled	1.91534	Up	0
CL2313.Contig1_Pooled	-1.56456	Down	0		Unigene5658_Pooled	4.24508	Up	0		Unigene40267_Pooled	-4.14375	Down	0
Unigene18013_Pooled	1.15256	Up	0		Unigene25774_Pooled	-1.53461	Down	0		CL6698.Contig1_Pooled	-1.96956	Down	0
Unigene18636_Pooled	5.56841	Up	0		Unigene41407_Pooled	1.67005	Up	0		CL738.Contig2_Pooled	-1.79557	Down	0
CL8380.Contig3_Pooled	-2.37804	Down	0		Unigene24404_Pooled	1.85507	Up	0		Unigene48441_Pooled	6.49696	Up	0
Unigene11_Pooled	3.33506	Up	0		Unigene25115_Pooled	-1.56856	Down	0		CL4145.Contig1_Pooled	-1.64664	Down	0
CL4274.Contig1_Pooled	5.0075	Up	0		Unigene5293_Pooled	-2.32104	Down	0		Unigene42943_Pooled	-1.88564	Down	0
CL6586.Contig2_Pooled	-2.98508	Down	0		CL3994.Contig2_Pooled	10.9794	Up	0		Unigene33711_Pooled	-2.45796	Down	0
Unigene20784_Pooled	1.63751	Up	0		Unigene39223_Pooled	-3.60488	Down	0		CL1155.Contig3_Pooled	4.4366	Up	0
Unigene35541_Pooled	2.5391	Up	0		Unigene19122_Pooled	4.99437	Up	0		CL3481.Contig2_Pooled	2.24004	Up	0
Unigene25323_Pooled	2.06788	Up	0		Unigene17212_Pooled	1.09702	Up	0		Unigene145_Pooled	4.08934	Up	0
CL8546.Contig2_Pooled	3.48412	Up	0		CL3636.Contig4_Pooled	-3.62937	Down	0		Unigene9971_Pooled	1.49485	Up	0
CL6573.Contig2_Pooled	2.10247	Up	0		CL4656.Contig1_Pooled	8.39566	Up	0		Unigene35308_Pooled	-3.13028	Down	0
Unigene31466_Pooled	-3.02893	Down	0		CL3914.Contig3_Pooled	-3.61493	Down	0		CL5835.Contig1_Pooled	-6.04778	Down	0
Unigene7684_Pooled	2.92842	Up	0		Unigene14363_Pooled	-2.12423	Down	0		CL1729.Contig4_Pooled	-2.92429	Down	0
Unigene12707_Pooled	2.07873	Up	0		CL4831.Contig1_Pooled	2.22606	Up	0		CL4940.Contig6_Pooled	-4.06588	Down	0
Unigene6922_Pooled	-2.12807	Down	0		Unigene47769_Pooled	-2.62437	Down	0		CL8050.Contig7_Pooled	-1.54023	Down	0
Unigene7594_Pooled	5.72239	Up	0		CL614.Contig2_Pooled	2.47231	Up	0		Unigene1366_Pooled	2.40653	Up	0
Unigene36693_Pooled	-1.17678	Down	0		Unigene34223_Pooled	-1.16512	Down	0		CL1410.Contig4_Pooled	1.99827	Up	0
Unigene48457_Pooled	1.98914	Up	0		Unigene32785_Pooled	-3.41741	Down	0		Unigene7356_Pooled	-2.69932	Down	0
Unigene2246_Pooled	2.70589	Up	0		Unigene7642_Pooled	2.2667	Up	0		CL3207.Contig1_Pooled	3.37112	Up	0
Unigene5490_Pooled	1.47943	Up	0		CL900.Contig6_Pooled	4.78327	Up	0		Unigene30209_Pooled	-2.20677	Down	0
Unigene32833_Pooled	2.85165	Up	0		CL8075.Contig3_Pooled	2.31171	Up	0		CL7351.Contig2_Pooled	-1.62984	Down	0
CL4430.Contig1_Pooled	4.36406	Up	0		Unigene3760_Pooled	-2.48681	Down	0		CL2784.Contig1_Pooled	-8.70577	Down	0
CL4462.Contig1_Pooled	2.34541	Up	0		CL7071.Contig2_Pooled	-1.22721	Down	0		CL4790.Contig2_Pooled	-6.51458	Down	0
CL8578.Contig2_Pooled	1.93203	Up	0		CL836.Contig1_Pooled	-1.40934	Down	0		Unigene12154_Pooled	3.34104	Up	0
CL7259.Contig1_Pooled	-1.15031	Down	0		CL1427.Contig2_Pooled	-3.48845	Down	0		Unigene30588_Pooled	5.79082	Up	0
Unigene1752_Pooled	-1.67506	Down	0		Unigene18015_Pooled	-1.68649	Down	0		CL6247.Contig1_Pooled	3.32476	Up	0
CL8075.Contig1_Pooled	12.0813	Up	0		Unigene20326_Pooled	1.88741	Up	0		Unigene17817_Pooled	7.04229	Up	0
CL6486.Contig1_Pooled	3.61768	Up	0		Unigene43778_Pooled	-2.32379	Down	0		CL2685.Contig1_Pooled	3.97332	Up	0
CL5143.Contig1_Pooled	1.4647	Up	0		Unigene5659_Pooled	-2.25975	Down	0		CL8762.Contig2_Pooled	-3.17225	Down	0
Unigene27862_Pooled	5.15229	Up	0		Unigene48457_Pooled	-3.55098	Down	0		CL724.Contig2_Pooled	2.40276	Up	0
Unigene7558_Pooled	4.43802	Up	0		Unigene23070_Pooled	1.51714	Up	0		Unigene12778_Pooled	4.92732	Up	0
Unigene2_Pooled	-1.51497	Down	0		Unigene20188_Pooled	1.37079	Up	0		Unigene36131_Pooled	2.00914	Up	0
Unigene22362_Pooled	-3.1222	Down	0		Unigene38847_Pooled	-1.10395	Down	0		CL1175.Contig5_Pooled	6.3007	Up	0
Unigene26985_Pooled	6.0879	Up	0		CL3159.Contig1_Pooled	-2.10688	Down	0		Unigene26832_Pooled	-3.12213	Down	0
CL2663.Contig2_Pooled	-4.76094	Down	0		Unigene6768_Pooled	1.39234	Up	0		Unigene44698_Pooled	6.755	Up	0
Unigene18298_Pooled	-1.04952	Down	0		Unigene40810_Pooled	-2.32724	Down	0		Unigene44406_Pooled	10.0706	Up	0
Unigene4580_Pooled	2.34308	Up	0		Unigene35797_Pooled	-1.97603	Down	0		CL8646.Contig1_Pooled	-1.88965	Down	0
Unigene7471_Pooled	6.53406	Up	0		CL6407.Contig2_Pooled	-4.06637	Down	0		Unigene24404_Pooled	1.9277	Up	0
CL5376.Contig1_Pooled	8.31634	Up	0		Unigene18856_Pooled	3.1118	Up	0		CL8246.Contig2_Pooled	-6.46295	Down	0
Unigene20604_Pooled	8.88366	Up	0		CL8768.Contig2_Pooled	-3.15751	Down	0		Unigene28272_Pooled	-1.41961	Down	0
CL7507.Contig2_Pooled	4.66193	Up	0		Unigene22726_Pooled	3.28383	Up	0		CL2329.Contig2_Pooled	-4.89685	Down	0
CL8760.Contig2_Pooled	2.52969	Up	0		Unigene47432_Pooled	1.38196	Up	0		Unigene17242_Pooled	1.939	Up	0
Unigene31698_Pooled	7.23939	Up	0		Unigene39055_Pooled	-4.66149	Down	0		Unigene27042_Pooled	2.74948	Up	0
Unigene48482_Pooled	1.48817	Up	0		CL1291.Contig7_Pooled	-5.25857	Down	0		Unigene5305_Pooled	-5.96035	Down	0
Unigene24895_Pooled	1.72724	Up	0		Unigene45270_Pooled	-2.56013	Down	0		CL869.Contig1_Pooled	3.38014	Up	0
Unigene12622_Pooled	-1.91762	Down	0		Unigene42037_Pooled	-2.28007	Down	0		Unigene9843_Pooled	2.25709	Up	0
CL2437.Contig2_Pooled	1.76794	Up	0		CL7624.Contig2_Pooled	-2.2185	Down	0		CL276.Contig2_Pooled	-8.94745	Down	0
Unigene29930_Pooled	3.34578	Up	0		Unigene27878_Pooled	-1.75873	Down	0		Unigene22584_Pooled	-3.12875	Down	0
Unigene11182_Pooled	3.73082	Up	0		Unigene403_Pooled	2.42429	Up	0		CL8369.Contig2_Pooled	6.71584	Up	0
CL6573.Contig1_Pooled	1.41584	Up	0		CL5485.Contig2_Pooled	-3.02451	Down	0		CL2571.Contig1_Pooled	-3.76355	Down	0
Unigene7755_Pooled	4.16415	Up	0		CL2192.Contig2_Pooled	2.89718	Up	0		Unigene5176_Pooled	-1.30124	Down	0
Unigene17757_Pooled	-1.11548	Down	0		CL7076.Contig2_Pooled	-4.16171	Down	0		Unigene20326_Pooled	1.98709	Up	0
CL1926.Contig4_Pooled	5.4217	Up	0		Unigene3768_Pooled	3.16676	Up	0		CL900.Contig9_Pooled	4.53183	Up	0
Unigene41766_Pooled	-3.04281	Down	0		Unigene4382_Pooled	-3.31954	Down	0		Unigene3146_Pooled	-1.41535	Down	0
Unigene38337_Pooled	-1.48138	Down	0		CL5630.Contig1_Pooled	-6.20211	Down	0		CL1600.Contig2_Pooled	-2.44847	Down	0
Unigene7790_Pooled	1.56965	Up	0		Unigene8843_Pooled	-2.0925	Down	0		Unigene15063_Pooled	-2.53831	Down	0
Unigene33417_Pooled	2.1051	Up	0		Unigene35565_Pooled	-3.27946	Down	0		Unigene25706_Pooled	2.41335	Up	0
Unigene27669_Pooled	2.40025	Up	0		Unigene19906_Pooled	-1.57986	Down	0		CL5789.Contig2_Pooled	4.61899	Up	0
CL1926.Contig1_Pooled	1.99407	Up	0		Unigene4711_Pooled	-2.63389	Down	0		Unigene44909_Pooled	-1.27714	Down	0
Unigene6316_Pooled	5.07081	Up	0		CL4791.Contig2_Pooled	1.62218	Up	0		Unigene2333_Pooled	2.90397	Up	0
Unigene13445_Pooled	-1.69766	Down	0		CL1923.Contig1_Pooled	-1.22237	Down	0		Unigene2690_Pooled	3.90433	Up	0
Unigene19996_Pooled	2.28711	Up	0		CL8576.Contig2_Pooled	-2.23343	Down	0		Unigene32781_Pooled	4.08274	Up	0
Unigene211_Pooled	3.56664	Up	0		Unigene32866_Pooled	1.35814	Up	0		CL1255.Contig2_Pooled	-3.80914	Down	0
CL2426.Contig3_Pooled	3.20162	Up	0		CL9073.Contig2_Pooled	1.38523	Up	0		CL6674.Contig2_Pooled	4.13504	Up	0
Unigene4382_Pooled	1.83232	Up	0		CL3160.Contig2_Pooled	-3.29685	Down	0		CL6523.Contig1_Pooled	-7.68435	Down	0
Unigene22620_Pooled	-1.48269	Down	0		CL136.Contig2_Pooled	2.06608	Up	0		Unigene1833_Pooled	3.11332	Up	0
CL8367.Contig1_Pooled	8.54535	Up	0		Unigene71_Pooled	-2.12298	Down	0		CL4142.Contig1_Pooled	-4.76566	Down	0
Unigene2132_Pooled	1.89884	Up	0		Unigene18024_Pooled	1.27501	Up	0		CL4656.Contig1_Pooled	8.24249	Up	0
Unigene841_Pooled	3.49422	Up	0		Unigene16846_Pooled	1.56646	Up	0		CL3513.Contig1_Pooled	-1.39861	Down	0
CL7055.Contig1_Pooled	1.52848	Up	0		Unigene28864_Pooled	1.28251	Up	0		CL4550.Contig1_Pooled	2.79925	Up	0
Unigene225_Pooled	3.23705	Up	0		Unigene5131_Pooled	-2.59967	Down	0		CL5969.Contig1_Pooled	-4.04958	Down	0
Unigene32118_Pooled	1.34449	Up	0		CL6439.Contig3_Pooled	3.26168	Up	0		Unigene22593_Pooled	-5.20184	Down	0
CL2812.Contig2_Pooled	9.08629	Up	0		Unigene17771_Pooled	-4.74637	Down	0		CL5661.Contig1_Pooled	4.26998	Up	0
CL554.Contig2_Pooled	8.09947	Up	0		Unigene3971_Pooled	-3.68695	Down	0		Unigene14277_Pooled	-1.07048	Down	0
CL136.Contig2_Pooled	-1.59397	Down	0		Unigene12894_Pooled	-2.55846	Down	0		CL7071.Contig4_Pooled	-1.56373	Down	0
Unigene24884_Pooled	-1.04273	Down	0		Unigene1240_Pooled	-1.68682	Down	0		CL589.Contig1_Pooled	-2.41496	Down	0
Unigene8893_Pooled	6.99856	Up	0		Unigene26464_Pooled	2.57436	Up	0		CL4442.Contig2_Pooled	-3.02795	Down	0
Unigene35417_Pooled	4.06417	Up	0		Unigene20216_Pooled	-1.61207	Down	0		Unigene6303_Pooled	-2.52413	Down	0
Unigene41592_Pooled	6.16744	Up	0		Unigene483_Pooled	-1.43345	Down	0		Unigene19756_Pooled	-2.86879	Down	0
CL4333.Contig2_Pooled	2.23409	Up	0		CL2817.Contig2_Pooled	6.05382	Up	0		Unigene40280_Pooled	-1.34834	Down	0
CL779.Contig1_Pooled	4.17737	Up	0		CL3334.Contig2_Pooled	-1.59434	Down	0		CL3379.Contig1_Pooled	-2.71531	Down	0
Unigene109_Pooled	3.63233	Up	0		CL4576.Contig1_Pooled	-3.23167	Down	0		CL2191.Contig2_Pooled	4.65179	Up	0
CL5376.Contig2_Pooled	6.63495	Up	0		CL2848.Contig2_Pooled	-7.65161	Down	0		CL3765.Contig1_Pooled	7.50027	Up	0
CL6907.Contig1_Pooled	-2.26024	Down	0		Unigene7790_Pooled	-2.47106	Down	0		CL4484.Contig2_Pooled	-1.85453	Down	0
Unigene32604_Pooled	2.91909	Up	0		Unigene12652_Pooled	-1.48497	Down	0		CL343.Contig2_Pooled	-5.07996	Down	0
Unigene2781_Pooled	-1.49246	Down	0		Unigene30172_Pooled	1.44799	Up	0		Unigene41407_Pooled	1.64039	Up	0
CL2418.Contig2_Pooled	3.31179	Up	0		Unigene10759_Pooled	-2.20461	Down	0		CL3274.Contig2_Pooled	-2.42392	Down	0
Unigene2901_Pooled	4.71603	Up	0		Unigene33017_Pooled	3.49934	Up	0		Unigene20206_Pooled	-1.31435	Down	0
Unigene30182_Pooled	-1.94154	Down	0		Unigene10118_Pooled	-2.9239	Down	0		Unigene4321_Pooled	2.94443	Up	0
CL1175.Contig4_Pooled	1.42084	Up	0		Unigene13583_Pooled	5.05943	Up	0		Unigene22726_Pooled	3.41685	Up	0
Unigene23070_Pooled	1.85091	Up	0		Unigene2790_Pooled	3.62148	Up	0		Unigene7360_Pooled	2.55672	Up	0
CL970.Contig1_Pooled	2.08343	Up	0		Unigene2303_Pooled	2.31918	Up	0		Unigene2543_Pooled	2.61664	Up	0
Unigene400_Pooled	3.72493	Up	0		CL2943.Contig2_Pooled	-3.04507	Down	0		CL3623.Contig1_Pooled	-5.88086	Down	0
CL1105.Contig1_Pooled	2.06015	Up	0		Unigene20347_Pooled	1.54466	Up	0		CL4988.Contig1_Pooled	-5.67337	Down	0
CL5670.Contig1_Pooled	2.40207	Up	0		CL8386.Contig2_Pooled	-2.44945	Down	0		CL1488.Contig1_Pooled	2.24846	Up	0
Unigene8076_Pooled	2.93849	Up	0		CL3445.Contig2_Pooled	6.99177	Up	0		Unigene20188_Pooled	1.37444	Up	0
Unigene5053_Pooled	2.39963	Up	0		Unigene26633_Pooled	-3.57697	Down	0		Unigene22008_Pooled	1.06375	Up	0
CL2940.Contig1_Pooled	3.01273	Up	0		Unigene5645_Pooled	-3.85852	Down	0		CL4341.Contig3_Pooled	-5.57105	Down	0
Unigene5551_Pooled	-1.43525	Down	0		CL6325.Contig1_Pooled	-4.42769	Down	0		Unigene1498_Pooled	2.88781	Up	0
CL1978.Contig2_Pooled	1.0886	Up	0		CL9078.Contig2_Pooled	-1.28643	Down	0		Unigene41772_Pooled	-5.01943	Down	0
CL1259.Contig2_Pooled	2.39025	Up	0		Unigene40479_Pooled	-2.08946	Down	0		Unigene14328_Pooled	1.27821	Up	0
Unigene4781_Pooled	2.07292	Up	0		Unigene6176_Pooled	-3.06559	Down	0		Unigene22200_Pooled	1.45157	Up	0
Unigene43260_Pooled	1.18208	Up	0		CL322.Contig3_Pooled	-7.60433	Down	0		CL2812.Contig1_Pooled	4.11941	Up	0
CL6674.Contig2_Pooled	3.19786	Up	0		CL4567.Contig2_Pooled	-1.42421	Down	0		Unigene1979_Pooled	8.64421	Up	0
CL207.Contig2_Pooled	1.98684	Up	0		Unigene7585_Pooled	2.00166	Up	0		Unigene17825_Pooled	-1.99835	Down	0
CL669.Contig2_Pooled	2.25014	Up	0		CL2728.Contig1_Pooled	1.44467	Up	0		CL4953.Contig1_Pooled	-4.62647	Down	0
Unigene8866_Pooled	1.62614	Up	0		CL5835.Contig2_Pooled	-6.14331	Down	0		CL7753.Contig2_Pooled	-1.96042	Down	0
Unigene8488_Pooled	1.69593	Up	0		Unigene18610_Pooled	4.72368	Up	0		Unigene32394_Pooled	-2.64624	Down	0
CL5393.Contig1_Pooled	7.00164	Up	0		Unigene6009_Pooled	2.01741	Up	0		Unigene453_Pooled	-2.64066	Down	0
CL5500.Contig2_Pooled	2.3122	Up	0		Unigene7330_Pooled	-3.9734	Down	0		Unigene48488_Pooled	-1.53748	Down	0
CL5804.Contig1_Pooled	1.84076	Up	0		Unigene35770_Pooled	-1.01125	Down	0		Unigene37200_Pooled	-2.18907	Down	0
Unigene33215_Pooled	1.07835	Up	0		CL1729.Contig4_Pooled	-2.66588	Down	0		Unigene14270_Pooled	1.84301	Up	0
CL6975.Contig1_Pooled	1.69383	Up	0		Unigene30167_Pooled	1.73178	Up	0		CL3274.Contig3_Pooled	-1.98555	Down	0
CL3694.Contig3_Pooled	4.65788	Up	0		Unigene6734_Pooled	2.17648	Up	0		Unigene8170_Pooled	-5.38517	Down	0
Unigene5294_Pooled	8.94703	Up	0		Unigene38221_Pooled	1.67701	Up	0		Unigene2203_Pooled	-1.86347	Down	0
CL2055.Contig3_Pooled	2.5578	Up	0		Unigene5348_Pooled	-1.99261	Down	0		CL8703.Contig1_Pooled	4.43004	Up	0
Unigene2671_Pooled	-2.55336	Down	0		Unigene11423_Pooled	6.38195	Up	0		Unigene5544_Pooled	-4.37558	Down	0
Unigene15755_Pooled	-1.71882	Down	0		CL2191.Contig2_Pooled	3.50755	Up	0		Unigene20226_Pooled	-2.18102	Down	0
CL7669.Contig1_Pooled	3.10597	Up	0		Unigene23968_Pooled	-1.44434	Down	0		CL5557.Contig2_Pooled	-3.69499	Down	0
CL7396.Contig1_Pooled	-1.52396	Down	0		Unigene44666_Pooled	-2.55764	Down	0		Unigene5658_Pooled	3.67694	Up	0
CL6017.Contig2_Pooled	-2.1915	Down	0		CL1549.Contig1_Pooled	-1.25711	Down	0		Unigene26825_Pooled	-2.70127	Down	0
Unigene23270_Pooled	-3.83514	Down	0		CL5846.Contig1_Pooled	-3.20826	Down	0		CL8035.Contig1_Pooled	3.76774	Up	0
CL1303.Contig3_Pooled	2.13163	Up	0		CL4150.Contig3_Pooled	-2.61165	Down	0		Unigene6768_Pooled	1.35598	Up	0
CL2730.Contig2_Pooled	-2.56213	Down	0		Unigene10749_Pooled	1.46218	Up	0		CL6235.Contig1_Pooled	-2.2738	Down	0
Unigene23605_Pooled	2.17745	Up	0		CL2109.Contig1_Pooled	-2.53301	Down	0		Unigene2627_Pooled	2.92188	Up	0
Unigene48238_Pooled	4.90179	Up	0		Unigene12195_Pooled	-3.37182	Down	0		Unigene1016_Pooled	1.9452	Up	0
CL7929.Contig1_Pooled	5.13812	Up	0		Unigene1979_Pooled	9.7809	Up	0		Unigene9326_Pooled	-2.13693	Down	0
CL6523.Contig1_Pooled	-1.76085	Down	0		CL2134.Contig2_Pooled	1.46601	Up	0		CL51.Contig3_Pooled	1.9224	Up	0
CL3200.Contig1_Pooled	1.73655	Up	0		CL4645.Contig1_Pooled	-2.37175	Down	0		Unigene25180_Pooled	-3.68706	Down	0
Unigene7103_Pooled	2.38646	Up	0		Unigene25723_Pooled	2.08151	Up	0		Unigene32866_Pooled	1.35564	Up	0
CL1100.Contig4_Pooled	-1.64699	Down	0		CL7586.Contig2_Pooled	-1.05759	Down	0		Unigene36472_Pooled	2.99363	Up	0
Unigene21303_Pooled	-3.03522	Down	0		Unigene15072_Pooled	-1.69532	Down	0		CL6177.Contig1_Pooled	6.84434	Up	0
Unigene6771_Pooled	5.8769	Up	0		Unigene7946_Pooled	-2.47162	Down	0		CL8663.Contig2_Pooled	2.53702	Up	0
Unigene5135_Pooled	-1.54628	Down	0		Unigene34255_Pooled	2.02845	Up	0		Unigene45718_Pooled	-1.57725	Down	0
Unigene27702_Pooled	2.42979	Up	0		Unigene41006_Pooled	-5.24143	Down	0		CL7482.Contig1_Pooled	-3.70876	Down	0
CL2797.Contig2_Pooled	2.1566	Up	0		CL6628.Contig1_Pooled	-1.37353	Down	0		Unigene30031_Pooled	1.39073	Up	0
Unigene23627_Pooled	-1.22661	Down	0		CL1146.Contig2_Pooled	8.76173	Up	0		Unigene8157_Pooled	-3.15262	Down	0
CL1553.Contig2_Pooled	3.03103	Up	0		Unigene10899_Pooled	1.4255	Up	0		Unigene3143_Pooled	2.32509	Up	0
CL779.Contig7_Pooled	2.18242	Up	0		CL3217.Contig3_Pooled	3.4393	Up	0		CL2848.Contig2_Pooled	-7.68492	Down	0
CL4758.Contig2_Pooled	4.15291	Up	0		CL7055.Contig1_Pooled	-2.27912	Down	0		CL2885.Contig3_Pooled	-3.67552	Down	0
CL2329.Contig1_Pooled	-4.18011	Down	0		Unigene12655_Pooled	1.55142	Up	0		Unigene28753_Pooled	-3.51527	Down	0
Unigene6906_Pooled	1.2811	Up	0		CL6082.Contig2_Pooled	7.22755	Up	0		Unigene5308_Pooled	-1.64134	Down	0
Unigene2690_Pooled	2.91871	Up	0		Unigene34228_Pooled	-3.50501	Down	0		CL2817.Contig2_Pooled	5.50193	Up	0
CL6857.Contig1_Pooled	1.34939	Up	0		Unigene13990_Pooled	-1.64968	Down	0		Unigene33998_Pooled	4.856	Up	0
CL3731.Contig6_Pooled	-1.2598	Down	0		CL3353.Contig2_Pooled	5.18268	Up	0		Unigene6009_Pooled	2.08606	Up	0
CL3636.Contig2_Pooled	5.02977	Up	0		CL6186.Contig1_Pooled	1.54512	Up	0		Unigene2790_Pooled	3.69753	Up	0
Unigene14867_Pooled	-3.33465	Down	0		CL3713.Contig2_Pooled	-3.618	Down	0		CL7400.Contig1_Pooled	3.5366	Up	0
CL4572.Contig1_Pooled	-6.60749	Down	0		CL8400.Contig1_Pooled	-2.39822	Down	0		Unigene7566_Pooled	-1.08648	Down	0
CL2208.Contig1_Pooled	-4.20313	Down	0		Unigene4577_Pooled	-3.8397	Down	0		Unigene37210_Pooled	-8.46064	Down	0
CL4946.Contig1_Pooled	6.4753	Up	0		Unigene24760_Pooled	1.73982	Up	0		Unigene17753_Pooled	2.12351	Up	0
Unigene998_Pooled	-1.2772	Down	0		CL5905.Contig4_Pooled	6.16728	Up	0		Unigene6457_Pooled	-1.77353	Down	0
Unigene36592_Pooled	-1.33857	Down	0		Unigene35308_Pooled	-2.79003	Down	0		CL900.Contig6_Pooled	8.2934	Up	0
Unigene3921_Pooled	2.50382	Up	0		Unigene23917_Pooled	-2.3481	Down	0		Unigene32306_Pooled	-2.05596	Down	0
Unigene23076_Pooled	3.80256	Up	0		CL7568.Contig2_Pooled	6.38014	Up	0		CL3445.Contig2_Pooled	6.77858	Up	0
Unigene10102_Pooled	-1.63656	Down	0		Unigene20345_Pooled	-2.66452	Down	0		Unigene2783_Pooled	5.25256	Up	0
CL5788.Contig2_Pooled	3.20538	Up	0		Unigene43260_Pooled	-1.73034	Down	0		Unigene10195_Pooled	-2.36198	Down	0
Unigene16059_Pooled	3.44863	Up	0		CL6662.Contig2_Pooled	2.75721	Up	0		CL156.Contig2_Pooled	-4.28498	Down	0
CL3620.Contig1_Pooled	-1.07789	Down	0		CL4442.Contig1_Pooled	-1.82175	Down	0		CL2022.Contig3_Pooled	4.24008	Up	0
Unigene17226_Pooled	1.56432	Up	0		Unigene15754_Pooled	1.5277	Up	0		Unigene11396_Pooled	1.87747	Up	0
CL1935.Contig2_Pooled	-3.94982	Down	0		CL1105.Contig1_Pooled	-3.46757	Down	0		Unigene15461_Pooled	1.82293	Up	0
CL6071.Contig3_Pooled	2.98221	Up	0		Unigene14287_Pooled	2.90363	Up	0		Unigene14628_Pooled	-1.84928	Down	0
CL2054.Contig4_Pooled	2.10017	Up	0		Unigene48488_Pooled	-1.42272	Down	0		Unigene10877_Pooled	-2.076	Down	0
CL5080.Contig2_Pooled	-1.96842	Down	0		CL4436.Contig1_Pooled	1.4078	Up	0		Unigene48223_Pooled	-2.40806	Down	0
CL8165.Contig1_Pooled	2.51003	Up	0		Unigene27669_Pooled	-4.03476	Down	0		CL2402.Contig2_Pooled	3.85378	Up	0
Unigene18008_Pooled	6.6975	Up	0		Unigene43777_Pooled	-1.05064	Down	0		Unigene25723_Pooled	2.15453	Up	0
Unigene48306_Pooled	4.60271	Up	0		Unigene917_Pooled	3.60164	Up	0		CL6508.Contig2_Pooled	5.01644	Up	0
Unigene28427_Pooled	6.24648	Up	0		CL3086.Contig4_Pooled	-2.86097	Down	0		CL3664.Contig3_Pooled	4.47199	Up	0
CL6100.Contig3_Pooled	1.22739	Up	0		CL3029.Contig1_Pooled	5.37016	Up	0		Unigene28864_Pooled	1.23223	Up	0
CL3559.Contig1_Pooled	3.79266	Up	0		CL7708.Contig2_Pooled	1.18532	Up	0		CL139.Contig5_Pooled	-2.92803	Down	0
Unigene12925_Pooled	1.96057	Up	0		Unigene1573_Pooled	-6.98536	Down	0		Unigene35328_Pooled	-2.85365	Down	0
Unigene5988_Pooled	2.25371	Up	0		Unigene11696_Pooled	4.5459	Up	0		Unigene21424_Pooled	1.40499	Up	0
CL7023.Contig1_Pooled	3.53381	Up	0		Unigene21424_Pooled	1.31401	Up	0		Unigene2593_Pooled	-2.56928	Down	0
Unigene2213_Pooled	-1.21036	Down	0		CL5689.Contig2_Pooled	2.22051	Up	0		CL4831.Contig1_Pooled	1.95659	Up	0
Unigene25598_Pooled	-1.21226	Down	0		Unigene25598_Pooled	-4.95145	Down	0		CL3719.Contig2_Pooled	-3.0482	Down	0
Unigene38632_Pooled	3.60579	Up	0		Unigene4440_Pooled	-2.67184	Down	0		Unigene2303_Pooled	2.24672	Up	0
Unigene11061_Pooled	6.51212	Up	0		Unigene7564_Pooled	2.14435	Up	0		Unigene22544_Pooled	3.59958	Up	0
CL1986.Contig1_Pooled	6.88842	Up	0		CL724.Contig2_Pooled	1.8307	Up	0		Unigene18312_Pooled	-3.84406	Down	0
CL5477.Contig1_Pooled	10.0909	Up	0		Unigene35266_Pooled	-1.69451	Down	0		CL8674.Contig1_Pooled	-2.22251	Down	0
Unigene10805_Pooled	6.33713	Up	0		CL1345.Contig2_Pooled	-1.34896	Down	0		CL7708.Contig2_Pooled	1.2528	Up	0
CL4059.Contig1_Pooled	2.05043	Up	0		Unigene2593_Pooled	-2.47819	Down	0		CL5153.Contig1_Pooled	-1.05425	Down	0
CL4796.Contig2_Pooled	4.6882	Up	0		Unigene14550_Pooled	-1.68486	Down	0		Unigene3978_Pooled	-1.79604	Down	0
CL4960.Contig3_Pooled	3.9638	Up	0		CL6177.Contig1_Pooled	3.48993	Up	0		Unigene40649_Pooled	-1.29887	Down	0
CL4944.Contig1_Pooled	2.60321	Up	0		Unigene24867_Pooled	-1.36109	Down	0		CL8044.Contig1_Pooled	4.37825	Up	0
CL2022.Contig3_Pooled	3.30578	Up	0		Unigene43798_Pooled	2.76653	Up	0		Unigene27216_Pooled	-1.19925	Down	0
Unigene1900_Pooled	2.14005	Up	0		Unigene6889_Pooled	2.75139	Up	0		CL8412.Contig2_Pooled	1.67508	Up	0
Unigene16657_Pooled	7.9864	Up	0		Unigene27852_Pooled	-1.70944	Down	0		CL900.Contig8_Pooled	9.04139	Up	0
Unigene17944_Pooled	3.03706	Up	0		Unigene11662_Pooled	3.20484	Up	0		Unigene27860_Pooled	-1.99305	Down	0
CL7866.Contig2_Pooled	3.21659	Up	0		CL3583.Contig1_Pooled	1.51777	Up	0		Unigene12655_Pooled	1.57789	Up	0
CL978.Contig1_Pooled	8.93615	Up	0		CL8646.Contig1_Pooled	-1.65565	Down	0		CL2806.Contig2_Pooled	-3.04032	Down	0
Unigene10750_Pooled	7.65125	Up	0		Unigene8575_Pooled	1.22218	Up	0		Unigene24760_Pooled	1.78389	Up	0
CL1255.Contig1_Pooled	2.22848	Up	0		Unigene47758_Pooled	-6.52664	Down	0		CL6082.Contig2_Pooled	6.85987	Up	0
CL4790.Contig3_Pooled	-2.46319	Down	0		CL5907.Contig1_Pooled	-1.78805	Down	0		Unigene6465_Pooled	-2.08334	Down	0
Unigene24511_Pooled	1.20693	Up	0		CL8047.Contig2_Pooled	-2.71806	Down	0		Unigene7819_Pooled	4.45903	Up	0
Unigene34926_Pooled	5.05878	Up	0		CL4075.Contig2_Pooled	-2.67217	Down	0		Unigene11696_Pooled	5.92831	Up	0
Unigene7817_Pooled	2.87625	Up	0		Unigene12346_Pooled	1.80739	Up	0		Unigene34239_Pooled	-3.9634	Down	0
Unigene83_Pooled	-1.00753	Down	0		Unigene1074_Pooled	-1.9201	Down	0		Unigene18610_Pooled	4.15531	Up	0
Unigene533_Pooled	2.04475	Up	0		Unigene42239_Pooled	-2.99954	Down	0		CL3749.Contig1_Pooled	5.84327	Up	0
Unigene17264_Pooled	-1.27703	Down	0		Unigene2203_Pooled	-1.71344	Down	0		CL2467.Contig3_Pooled	1.61979	Up	0
CL970.Contig2_Pooled	1.25156	Up	0		CL2329.Contig2_Pooled	-4.45092	Down	0		Unigene27395_Pooled	1.30839	Up	0
CL783.Contig5_Pooled	3.64138	Up	0		Unigene20416_Pooled	-4.04864	Down	0		CL8426.Contig1_Pooled	1.14667	Up	0
CL5580.Contig2_Pooled	7.82921	Up	0		Unigene15956_Pooled	5.16342	Up	0		CL8165.Contig2_Pooled	5.44901	Up	0
CL4654.Contig1_Pooled	-4.07394	Down	0		Unigene43687_Pooled	1.18804	Up	0		CL5112.Contig2_Pooled	2.59975	Up	0
CL485.Contig1_Pooled	3.03708	Up	0		CL4392.Contig3_Pooled	-2.60172	Down	0		CL900.Contig10_Pooled	3.18034	Up	0
CL343.Contig2_Pooled	-1.74493	Down	0		CL8663.Contig2_Pooled	2.13302	Up	0		CL8310.Contig2_Pooled	-2.30593	Down	0
Unigene1088_Pooled	1.36407	Up	0		Unigene7819_Pooled	3.82273	Up	0		Unigene10749_Pooled	1.41833	Up	0
Unigene18633_Pooled	5.80764	Up	0		Unigene20190_Pooled	6.17442	Up	0		CL2418.Contig3_Pooled	1.63951	Up	0
CL914.Contig4_Pooled	5.25275	Up	0		Unigene38801_Pooled	2.40255	Up	0		Unigene16846_Pooled	1.42973	Up	0
CL1867.Contig1_Pooled	2.03558	Up	0		Unigene23995_Pooled	1.31238	Up	0		CL5905.Contig4_Pooled	5.88987	Up	0
CL5476.Contig1_Pooled	3.46043	Up	0		CL3994.Contig1_Pooled	8.35286	Up	0		Unigene38796_Pooled	2.9218	Up	0
Unigene26945_Pooled	5.54343	Up	0		Unigene15_Pooled	-4.75473	Down	0		Unigene6954_Pooled	-2.1886	Down	0
Unigene2586_Pooled	-1.39627	Down	0		CL6670.Contig1_Pooled	-2.52434	Down	0		Unigene32408_Pooled	6.40292	Up	0
Unigene12_Pooled	4.47332	Up	0		CL7076.Contig1_Pooled	-3.99379	Down	0		Unigene38221_Pooled	1.60074	Up	0
CL5843.Contig1_Pooled	2.23115	Up	0		Unigene35541_Pooled	1.49208	Up	0		Unigene41326_Pooled	1.32218	Up	0
CL8367.Contig2_Pooled	2.5351	Up	0		Unigene3547_Pooled	-2.78434	Down	0		CL4274.Contig1_Pooled	5.53718	Up	0
Unigene8179_Pooled	-1.23717	Down	0		Unigene29964_Pooled	5.99974	Up	0		Unigene12138_Pooled	2.77061	Up	0
CL1142.Contig2_Pooled	-2.86979	Down	0		CL3731.Contig6_Pooled	-5.12732	Down	0		CL3217.Contig3_Pooled	3.32614	Up	0
Unigene12319_Pooled	5.71438	Up	0		CL193.Contig2_Pooled	-3.50113	Down	0		Unigene6931_Pooled	-2.16892	Down	0
Unigene33711_Pooled	-1.09442	Down	0		CL6829.Contig2_Pooled	-2.67835	Down	0		CL8900.Contig1_Pooled	4.11753	Up	0
CL8665.Contig1_Pooled	-2.44943	Down	0		CL5255.Contig2_Pooled	1.44589	Up	0		Unigene42229_Pooled	1.66302	Up	0
Unigene40883_Pooled	2.45745	Up	0		CL7811.Contig2_Pooled	1.80649	Up	0		CL5254.Contig2_Pooled	-2.55158	Down	0
Unigene7128_Pooled	2.91771	Up	0		Unigene7571_Pooled	1.58693	Up	0		Unigene27405_Pooled	-1.29138	Down	0
CL1196.Contig1_Pooled	1.41094	Up	0		Unigene5018_Pooled	2.92532	Up	0		Unigene1790_Pooled	-4.7978	Down	0
Unigene2632_Pooled	3.87211	Up	0		CL4897.Contig2_Pooled	1.31042	Up	0		Unigene18024_Pooled	1.1572	Up	0
Unigene4583_Pooled	1.66024	Up	0		Unigene6935_Pooled	2.3318	Up	0		Unigene42321_Pooled	-6.22095	Down	0
Unigene7549_Pooled	-2.71175	Down	0		Unigene31624_Pooled	4.65213	Up	0		CL7669.Contig1_Pooled	3.75901	Up	0
CL8075.Contig3_Pooled	7.18151	Up	0		Unigene43667_Pooled	1.11682	Up	0		Unigene7140_Pooled	-1.46452	Down	0
Unigene2318_Pooled	2.68238	Up	0		Unigene3146_Pooled	-1.22562	Down	0		Unigene31997_Pooled	-2.812	Down	0
Unigene43195_Pooled	1.95407	Up	0		Unigene10106_Pooled	4.11859	Up	0		Unigene24295_Pooled	-1.85977	Down	0
CL6702.Contig1_Pooled	5.24758	Up	0		Unigene29650_Pooled	-1.81926	Down	0		Unigene23064_Pooled	-3.34143	Down	0
CL3466.Contig1_Pooled	-2.98903	Down	0		Unigene44459_Pooled	-1.25215	Down	0		Unigene41156_Pooled	-3.6526	Down	0
CL2838.Contig2_Pooled	1.7172	Up	0		Unigene7154_Pooled	4.21076	Up	0		CL1440.Contig1_Pooled	-2.55541	Down	0
CL7753.Contig2_Pooled	-1.00711	Down	0		Unigene30209_Pooled	-1.88744	Down	0		Unigene28273_Pooled	-1.48835	Down	0
Unigene24002_Pooled	1.47008	Up	0		Unigene3072_Pooled	-7.08125	Down	0		Unigene12346_Pooled	1.83572	Up	0
Unigene42239_Pooled	-1.01863	Down	0		Unigene7085_Pooled	-1.49139	Down	0		CL3994.Contig1_Pooled	8.0139	Up	0
CL8546.Contig1_Pooled	2.02886	Up	0		CL8075.Contig2_Pooled	-4.61501	Down	0		Unigene24426_Pooled	-2.74814	Down	0
CL5078.Contig2_Pooled	6.69437	Up	0		Unigene7832_Pooled	5.47348	Up	0		CL4694.Contig1_Pooled	-1.7227	Down	0
Unigene42200_Pooled	2.10993	Up	0		Unigene2306_Pooled	-2.15209	Down	0		Unigene143_Pooled	3.96828	Up	0
Unigene24450_Pooled	-1.86825	Down	0		CL823.Contig5_Pooled	-2.97631	Down	0		Unigene3524_Pooled	-4.68084	Down	0
CL5521.Contig2_Pooled	4.27318	Up	0		Unigene40267_Pooled	-3.59715	Down	0		CL3029.Contig1_Pooled	6.49612	Up	0
CL3669.Contig1_Pooled	2.3951	Up	0		Unigene1509_Pooled	3.86535	Up	0		Unigene7571_Pooled	1.62911	Up	0
Unigene34252_Pooled	1.51438	Up	0		Unigene12134_Pooled	1.51064	Up	0		CL6628.Contig1_Pooled	-1.33832	Down	0
Unigene3978_Pooled	-1.00707	Down	0		CL8426.Contig2_Pooled	1.16104	Up	0		CL3623.Contig2_Pooled	-6.04213	Down	0
Unigene44703_Pooled	1.31163	Up	0		CL6375.Contig2_Pooled	3.07122	Up	0		CL6573.Contig5_Pooled	-3.10402	Down	0
Unigene3028_Pooled	3.4764	Up	0		Unigene18575_Pooled	4.46434	Up	0		CL1146.Contig2_Pooled	9.29807	Up	0
CL4442.Contig2_Pooled	-1.3182	Down	0		CL6061.Contig1_Pooled	1.16354	Up	0		Unigene24384_Pooled	-4.2165	Down	0
CL8900.Contig2_Pooled	6.02451	Up	0		CL6698.Contig1_Pooled	-1.64109	Down	0		CL6573.Contig2_Pooled	2.39125	Up	0
Unigene47426_Pooled	5.25978	Up	0		CL8412.Contig2_Pooled	1.50819	Up	0		CL1729.Contig2_Pooled	-4.95341	Down	0
Unigene659_Pooled	-1.89003	Down	0		CL8352.Contig1_Pooled	-3.84913	Down	0		CL5840.Contig2_Pooled	-2.91063	Down	0
Unigene20795_Pooled	3.87523	Up	0		Unigene32979_Pooled	1.64281	Up	0		Unigene7978_Pooled	3.96516	Up	0
CL7319.Contig4_Pooled	4.73012	Up	0		Unigene8866_Pooled	-2.33418	Down	0		CL7403.Contig1_Pooled	-1.9695	Down	0
Unigene32835_Pooled	6.01759	Up	0		CL7787.Contig2_Pooled	6.24839	Up	0		Unigene22351_Pooled	-1.8388	Down	0
Unigene8308_Pooled	3.51692	Up	0		CL6390.Contig3_Pooled	2.86811	Up	0		Unigene10102_Pooled	-2.69599	Down	0
Unigene26641_Pooled	2.40589	Up	0		CL8229.Contig2_Pooled	-6.6047	Down	0		Unigene1852_Pooled	-1.08058	Down	0
CL4142.Contig1_Pooled	-1.58365	Down	0		Unigene44711_Pooled	-3.89885	Down	0		CL6394.Contig1_Pooled	2.06888	Up	0
CL4659.Contig1_Pooled	2.30675	Up	0		CL5112.Contig2_Pooled	2.32974	Up	0		Unigene48503_Pooled	1.25123	Up	0
Unigene12138_Pooled	2.05419	Up	0		Unigene44474_Pooled	-4.05493	Down	0		Unigene8575_Pooled	1.20914	Up	0
CL2812.Contig5_Pooled	3.23765	Up	0		CL669.Contig2_Pooled	-3.57763	Down	0		CL680.Contig1_Pooled	-2.13335	Down	0
Unigene28351_Pooled	-3.54577	Down	0		Unigene1488_Pooled	-1.6024	Down	0		CL2789.Contig2_Pooled	-2.70758	Down	0
Unigene34315_Pooled	-1.31135	Down	0		CL5245.Contig1_Pooled	-2.07766	Down	0		CL5245.Contig1_Pooled	-2.1167	Down	0
Unigene47758_Pooled	-1.14856	Down	0		CL6394.Contig1_Pooled	1.97405	Up	0		Unigene22209_Pooled	-1.58001	Down	0
CL6238.Contig2_Pooled	-1.02534	Down	0		CL1978.Contig2_Pooled	-1.45607	Down	0		CL1836.Contig1_Pooled	2.09767	Up	0
Unigene3971_Pooled	1.54387	Up	0		Unigene19113_Pooled	-1.14175	Down	0		Unigene31466_Pooled	-5.27129	Down	0
CL4008.Contig2_Pooled	2.30076	Up	0		Unigene23019_Pooled	-2.08645	Down	0		Unigene17260_Pooled	-1.28962	Down	0
CL1291.Contig6_Pooled	4.25058	Up	0		CL4191.Contig1_Pooled	-1.70231	Down	0		Unigene44410_Pooled	1.63925	Up	0
Unigene176_Pooled	-1.02351	Down	0		Unigene838_Pooled	-1.53213	Down	0		Unigene42035_Pooled	2.12137	Up	0
CL8674.Contig1_Pooled	-1.16339	Down	0		CL7498.Contig1_Pooled	-2.2599	Down	0		Unigene20190_Pooled	5.01967	Up	0
CL3664.Contig3_Pooled	3.36398	Up	0		CL4484.Contig2_Pooled	-1.61613	Down	0		Unigene2142_Pooled	-1.91762	Down	0
CL3086.Contig3_Pooled	1.1139	Up	0		CL2512.Contig1_Pooled	4.90135	Up	0		Unigene4425_Pooled	-1.22192	Down	0
CL7316.Contig3_Pooled	-1.90372	Down	0		Unigene42876_Pooled	2.37263	Up	0		Unigene33406_Pooled	1.09672	Up	0
Unigene24509_Pooled	-1.12137	Down	0		CL5519.Contig1_Pooled	1.24494	Up	0		CL7550.Contig2_Pooled	-4.81666	Down	0
CL977.Contig2_Pooled	-1.83249	Down	0		Unigene42937_Pooled	1.577	Up	0		Unigene19122_Pooled	3.03358	Up	0
CL1244.Contig2_Pooled	6.91672	Up	0		Unigene1847_Pooled	-1.18065	Down	0		CL7252.Contig1_Pooled	-2.95263	Down	0
CL6086.Contig1_Pooled	-2.25667	Down	0		Unigene44421_Pooled	1.48095	Up	0		Unigene11662_Pooled	3.06395	Up	0
Unigene3510_Pooled	2.37783	Up	0		CL4687.Contig4_Pooled	3.66997	Up	0		Unigene26350_Pooled	1.75602	Up	0
CL3160.Contig1_Pooled	1.93554	Up	0		CL5606.Contig1_Pooled	-4.66795	Down	0		Unigene404_Pooled	-1.57212	Down	0
CL2191.Contig1_Pooled	4.22967	Up	0		Unigene14185_Pooled	6.10763	Up	0		CL8664.Contig1_Pooled	3.55795	Up	0
Unigene8917_Pooled	-2.29106	Down	0		Unigene31666_Pooled	1.35173	Up	0		CL4897.Contig2_Pooled	1.30269	Up	0
CL6828.Contig1_Pooled	5.98587	Up	0		Unigene22236_Pooled	1.39412	Up	0		CL5907.Contig1_Pooled	-1.75867	Down	0
CL225.Contig1_Pooled	4.30295	Up	0		Unigene48503_Pooled	1.17885	Up	0		Unigene15626_Pooled	3.51668	Up	0
Unigene10227_Pooled	1.29452	Up	0		CL3029.Contig2_Pooled	5.24159	Up	0		Unigene388_Pooled	3.40053	Up	0
CL3208.Contig1_Pooled	-2.49488	Down	0		Unigene4250_Pooled	-1.47273	Down	0		CL5875.Contig1_Pooled	-1.06695	Down	0
Unigene6961_Pooled	-2.2264	Down	0		Unigene37030_Pooled	-4.75006	Down	0		CL810.Contig1_Pooled	-1.84701	Down	0
CL1440.Contig6_Pooled	4.09103	Up	0		CL5824.Contig1_Pooled	1.83333	Up	0		CL3391.Contig2_Pooled	-2.59337	Down	0
Unigene15432_Pooled	1.67692	Up	0		Unigene1137_Pooled	1.58702	Up	0		Unigene22643_Pooled	5.52177	Up	0
Unigene22186_Pooled	1.52526	Up	0		Unigene2929_Pooled	-1.19571	Down	0		Unigene29964_Pooled	6.6909	Up	0
Unigene15625_Pooled	3.26683	Up	0		CL334.Contig5_Pooled	-1.87578	Down	0		CL6928.Contig4_Pooled	-5.43949	Down	0
CL3915.Contig1_Pooled	-2.82068	Down	0		Unigene28913_Pooled	-1.30864	Down	0		Unigene7832_Pooled	5.74472	Up	0
CL3664.Contig2_Pooled	2.72262	Up	0		Unigene41326_Pooled	1.19364	Up	0		Unigene27858_Pooled	-1.76901	Down	0
CL8678.Contig2_Pooled	-1.27672	Down	0		Unigene4675_Pooled	-6.48592	Down	0		CL3353.Contig2_Pooled	4.03829	Up	0
Unigene5192_Pooled	3.28432	Up	0		Unigene7786_Pooled	-2.63628	Down	0		CL7962.Contig2_Pooled	-1.52322	Down	0
Unigene22641_Pooled	2.28451	Up	0		Unigene3496_Pooled	-1.90321	Down	0		CL6390.Contig3_Pooled	2.89835	Up	0
CL3749.Contig1_Pooled	4.5738	Up	0		Unigene40280_Pooled	-1.14126	Down	0		CL5200.Contig3_Pooled	-4.86983	Down	0
CL970.Contig3_Pooled	1.58518	Up	0		CL6338.Contig2_Pooled	2.18133	Up	0		Unigene24450_Pooled	-3.62651	Down	0
Unigene4216_Pooled	-1.17802	Down	0		CL3439.Contig2_Pooled	-1.90497	Down	0		Unigene15956_Pooled	4.43677	Up	0
CL7191.Contig1_Pooled	-2.78116	Down	0		CL5789.Contig1_Pooled	-1.59351	Down	0		Unigene3018_Pooled	-1.38986	Down	0
CL4551.Contig1_Pooled	1.78293	Up	0		CL2843.Contig3_Pooled	-2.76822	Down	0		Unigene39674_Pooled	3.37864	Up	0
CL6702.Contig3_Pooled	9.03255	Up	0		Unigene6848_Pooled	1.29669	Up	0		CL560.Contig2_Pooled	-3.52999	Down	0
CL2843.Contig3_Pooled	1.54353	Up	0		CL5835.Contig1_Pooled	-5.2973	Down	0		CL3080.Contig2_Pooled	3.5155	Up	0
Unigene22376_Pooled	1.82867	Up	0		Unigene1200_Pooled	-3.2828	Down	0		CL5501.Contig1_Pooled	-2.40963	Down	0
CL4287.Contig1_Pooled	-3.09912	Down	0		Unigene5150_Pooled	1.04047	Up	0		CL8611.Contig1_Pooled	-2.42877	Down	0
CL1142.Contig1_Pooled	-1.42143	Down	0		CL3121.Contig2_Pooled	6.88815	Up	0		Unigene2016_Pooled	5.00082	Up	0
CL693.Contig1_Pooled	7.11681	Up	0		Unigene11_Pooled	-4.57834	Down	0		Unigene15938_Pooled	2.62731	Up	0
Unigene1833_Pooled	2.06125	Up	0		Unigene38685_Pooled	-3.5997	Down	0		Unigene1860_Pooled	2.1787	Up	0
CL5620.Contig1_Pooled	-2.11393	Down	0		Unigene5097_Pooled	-2.78227	Down	0		CL7331.Contig2_Pooled	-3.41145	Down	0
CL2838.Contig3_Pooled	1.36824	Up	0		CL7140.Contig1_Pooled	8.40276	Up	0		CL2165.Contig4_Pooled	-2.16903	Down	0
Unigene526_Pooled	-2.32624	Down	0		CL7219.Contig1_Pooled	2.86608	Up	0		Unigene43344_Pooled	3.18942	Up	0
CL3731.Contig1_Pooled	2.94967	Up	0		Unigene1578_Pooled	1.55746	Up	0		Unigene13583_Pooled	3.3652	Up	0
CL7609.Contig1_Pooled	3.15235	Up	0		Unigene19128_Pooled	-1.35673	Down	0		Unigene1913_Pooled	-2.28047	Down	0
Unigene45874_Pooled	3.16087	Up	0		Unigene6484_Pooled	-1.68019	Down	0		Unigene28271_Pooled	-1.4128	Down	0
CL14.Contig2_Pooled	3.47063	Up	0		CL4199.Contig4_Pooled	-4.22063	Down	0		Unigene8891_Pooled	1.61626	Up	0
Unigene7492_Pooled	2.16072	Up	0		CL1709.Contig1_Pooled	-1.13234	Down	0		CL3583.Contig2_Pooled	4.91366	Up	0
Unigene24883_Pooled	1.32318	Up	0		Unigene7360_Pooled	-1.10311	Down	0		Unigene36620_Pooled	2.31007	Up	0
Unigene1828_Pooled	-1.56291	Down	0		Unigene11396_Pooled	1.52505	Up	0		Unigene12652_Pooled	-1.34727	Down	0
Unigene46787_Pooled	2.98312	Up	0		Unigene8207_Pooled	-2.64485	Down	0		Unigene8523_Pooled	1.60762	Up	0
Unigene7822_Pooled	5.32037	Up	0		Unigene8090_Pooled	6.38603	Up	0		Unigene6756_Pooled	1.16714	Up	0
Unigene4036_Pooled	1.54084	Up	0		CL1303.Contig3_Pooled	-3.12972	Down	0		Unigene36637_Pooled	3.97644	Up	0
CL6136.Contig1_Pooled	3.06417	Up	0		Unigene8076_Pooled	-5.34949	Down	0		Unigene12134_Pooled	1.47944	Up	0
CL27.Contig4_Pooled	2.08986	Up	0		CL1836.Contig1_Pooled	1.88417	Up	0		Unigene659_Pooled	-3.62782	Down	0
Unigene46439_Pooled	2.73757	Up	0		Unigene27048_Pooled	7.38794	Up	0		Unigene602_Pooled	2.01469	Up	0
Unigene44695_Pooled	2.42793	Up	0		Unigene1893_Pooled	3.93854	Up	0		CL5180.Contig2_Pooled	-3.49441	Down	0
CL8896.Contig1_Pooled	3.40494	Up	0		CL6135.Contig3_Pooled	1.2953	Up	0		Unigene917_Pooled	3.15202	Up	0
Unigene28477_Pooled	3.30692	Up	0		Unigene44244_Pooled	-2.35472	Down	0		Unigene3663_Pooled	-2.83988	Down	0
CL6253.Contig2_Pooled	1.57219	Up	0		CL5807.Contig1_Pooled	6.24782	Up	0		Unigene4409_Pooled	-2.77341	Down	0
CL4187.Contig2_Pooled	1.96465	Up	0		CL1196.Contig2_Pooled	-5.03993	Down	0		Unigene40623_Pooled	1.54411	Up	0
CL219.Contig1_Pooled	6.4295	Up	0		Unigene38767_Pooled	1.18615	Up	0		CL5689.Contig2_Pooled	2.04048	Up	0
CL606.Contig3_Pooled	-1.7924	Down	0		Unigene33406_Pooled	1.00528	Up	0		CL7991.Contig1_Pooled	-3.64538	Down	0
CL139.Contig5_Pooled	-1.30792	Down	0		CL2036.Contig2_Pooled	-2.75559	Down	0		Unigene6466_Pooled	-2.21132	Down	0
CL5925.Contig2_Pooled	-1.57799	Down	0		Unigene24384_Pooled	-4.00151	Down	0		Unigene43798_Pooled	2.52237	Up	0
CL4714.Contig1_Pooled	5.7984	Up	0		Unigene2246_Pooled	-3.28408	Down	0		CL6186.Contig1_Pooled	1.40078	Up	0
CL6338.Contig2_Pooled	5.67782	Up	0		CL6407.Contig4_Pooled	-3.80368	Down	0		Unigene11423_Pooled	8.87329	Up	0
Unigene40764_Pooled	-1.11451	Down	0		Unigene20441_Pooled	4.35325	Up	0		Unigene14287_Pooled	2.57419	Up	0
CL6493.Contig2_Pooled	2.39731	Up	0		Unigene42930_Pooled	-2.95106	Down	0		CL1197.Contig1_Pooled	-5.59525	Down	0
CL7983.Contig2_Pooled	5.81671	Up	0		CL4782.Contig1_Pooled	2.73893	Up	0		Unigene31637_Pooled	-3.77779	Down	0
CL4321.Contig1_Pooled	4.01477	Up	0		Unigene37945_Pooled	2.38411	Up	0		CL2190.Contig3_Pooled	2.05082	Up	0
Unigene38777_Pooled	1.39109	Up	0		Unigene40866_Pooled	-5.28283	Down	0		Unigene34138_Pooled	8.55539	Up	0
CL4063.Contig6_Pooled	1.64841	Up	0		Unigene15941_Pooled	1.44974	Up	0		CL367.Contig1_Pooled	1.39336	Up	0
CL5371.Contig1_Pooled	-2.01365	Down	0		CL6496.Contig1_Pooled	-2.8917	Down	0		CL2426.Contig3_Pooled	3.58005	Up	0
Unigene43344_Pooled	2.37239	Up	0		Unigene3990_Pooled	2.69875	Up	0		CL1446.Contig1_Pooled	2.37871	Up	0
CL6707.Contig1_Pooled	5.29036	Up	0		CL2261.Contig1_Pooled	2.23912	Up	0		CL6100.Contig1_Pooled	5.53518	Up	0
Unigene26464_Pooled	-1.7045	Down	0		CL5090.Contig2_Pooled	1.79264	Up	0		Unigene47432_Pooled	1.11762	Up	0
CL4500.Contig1_Pooled	2.30001	Up	0		CL589.Contig2_Pooled	-4.13815	Down	0		Unigene14185_Pooled	5.16773	Up	0
CL5631.Contig2_Pooled	3.8666	Up	0		CL5905.Contig3_Pooled	1.61778	Up	0		Unigene34255_Pooled	1.76655	Up	0
Unigene38685_Pooled	13.6869	Up	0		CL6573.Contig4_Pooled	-4.14908	Down	0		CL6375.Contig2_Pooled	2.91223	Up	0
Unigene30666_Pooled	7.9213	Up	0		CL3879.Contig1_Pooled	4.25878	Up	0		CL6907.Contig1_Pooled	-3.29699	Down	0
CL7499.Contig3_Pooled	2.37796	Up	0		Unigene11383_Pooled	1.21161	Up	0		Unigene24764_Pooled	1.26889	Up	0
Unigene2708_Pooled	2.63057	Up	0		CL3551.Contig3_Pooled	4.14822	Up	0		CL7568.Contig2_Pooled	8.43771	Up	0
Unigene23565_Pooled	9.27794	Up	0		Unigene26623_Pooled	2.78162	Up	0		CL7140.Contig1_Pooled	8.16715	Up	0
Unigene481_Pooled	1.10256	Up	0		Unigene26825_Pooled	-2.34493	Down	0		CL1718.Contig1_Pooled	-1.23969	Down	0
Unigene8162_Pooled	4.69918	Up	0		Unigene22593_Pooled	-4.55208	Down	0		Unigene489_Pooled	1.51929	Up	0
CL4564.Contig3_Pooled	2.89859	Up	0		Unigene1966_Pooled	6.18403	Up	0		CL3593.Contig6_Pooled	2.23712	Up	0
CL554.Contig1_Pooled	8.41881	Up	0		Unigene8468_Pooled	2.71936	Up	0		Unigene10787_Pooled	-2.23904	Down	0
Unigene6036_Pooled	3.26914	Up	0		Unigene20206_Pooled	-1.08012	Down	0		Unigene1893_Pooled	4.26914	Up	0
CL4017.Contig2_Pooled	1.91048	Up	0		Unigene16683_Pooled	-1.14721	Down	0		CL7470.Contig1_Pooled	-2.25116	Down	0
CL2344.Contig1_Pooled	2.10433	Up	0		Unigene28275_Pooled	-1.58884	Down	0		Unigene2671_Pooled	-4.37433	Down	0
CL4082.Contig3_Pooled	3.62523	Up	0		Unigene32781_Pooled	2.3191	Up	0		CL7022.Contig2_Pooled	3.42509	Up	0
Unigene1857_Pooled	-1.45432	Down	0		Unigene29647_Pooled	-1.16478	Down	0		Unigene22365_Pooled	-2.38068	Down	0
CL647.Contig1_Pooled	1.46106	Up	0		CL8431.Contig1_Pooled	-2.71572	Down	0		Unigene30774_Pooled	1.85991	Up	0
CL2569.Contig2_Pooled	-2.77314	Down	0		CL3149.Contig1_Pooled	-3.3506	Down	0		CL3029.Contig2_Pooled	6.75316	Up	0
Unigene978_Pooled	-1.75655	Down	0		CL1440.Contig1_Pooled	-2.3454	Down	0		CL5080.Contig2_Pooled	-3.1118	Down	0
Unigene7173_Pooled	-1.76833	Down	0		Unigene7434_Pooled	-2.64332	Down	0		CL4856.Contig2_Pooled	4.04921	Up	0
Unigene2447_Pooled	3.27847	Up	0		Unigene7570_Pooled	2.52586	Up	0		Unigene6734_Pooled	1.81109	Up	0
Unigene3597_Pooled	8.92416	Up	0		Unigene40818_Pooled	-1.86934	Down	0		Unigene22362_Pooled	-4.60199	Down	0
CL7641.Contig1_Pooled	-1.34045	Down	0		CL8206.Contig1_Pooled	-1.92414	Down	0		Unigene46773_Pooled	-3.59595	Down	0
Unigene5288_Pooled	4.80516	Up	0		Unigene12355_Pooled	1.22172	Up	0		Unigene22319_Pooled	2.41584	Up	0
Unigene31728_Pooled	5.86229	Up	0		Unigene27018_Pooled	2.27695	Up	0		CL2512.Contig1_Pooled	7.47145	Up	0
CL6302.Contig1_Pooled	6.04146	Up	0		Unigene6939_Pooled	1.78074	Up	0		CL2134.Contig2_Pooled	1.26392	Up	0
Unigene7777_Pooled	-2.94034	Down	0		Unigene34138_Pooled	9.56173	Up	0		Unigene26623_Pooled	2.957	Up	0
CL6439.Contig1_Pooled	5.25985	Up	0		Unigene3552_Pooled	1.24074	Up	0		Unigene15755_Pooled	-2.40917	Down	0
CL7730.Contig2_Pooled	9.65793	Up	0		CL7271.Contig4_Pooled	-3.14679	Down	0		CL2793.Contig1_Pooled	3.05554	Up	0
CL3583.Contig2_Pooled	3.79018	Up	0		CL609.Contig1_Pooled	4.2963	Up	0		Unigene29643_Pooled	-1.97056	Down	0
CL832.Contig1_Pooled	3.06951	Up	0		Unigene56_Pooled	1.24666	Up	0		CL1592.Contig4_Pooled	1.45807	Up	0
Unigene4387_Pooled	2.15008	Up	0		CL6313.Contig2_Pooled	-2.08696	Down	0		Unigene7154_Pooled	3.60234	Up	0
Unigene3072_Pooled	13.6125	Up	0		CL1334.Contig2_Pooled	-2.38631	Down	0		Unigene20441_Pooled	4.75018	Up	0
CL4439.Contig2_Pooled	-1.72664	Down	0		CL5577.Contig2_Pooled	-2.2764	Down	0		Unigene46439_Pooled	3.52252	Up	0
CL8671.Contig2_Pooled	3.4976	Up	0		CL2755.Contig1_Pooled	-3.20514	Down	0		CL5519.Contig2_Pooled	-1.64439	Down	0
CL5433.Contig2_Pooled	-2.62084	Down	0		CL7154.Contig2_Pooled	-2.73467	Down	0		Unigene14672_Pooled	-3.82908	Down	0
Unigene25131_Pooled	4.0932	Up	0		Unigene5096_Pooled	3.11989	Up	0		Unigene3356_Pooled	6.64574	Up	0
CL451.Contig3_Pooled	3.0396	Up	0		CL728.Contig5_Pooled	-1.12608	Down	0		Unigene47788_Pooled	5.25032	Up	0
CL1175.Contig5_Pooled	4.41694	Up	0		Unigene19756_Pooled	-2.39759	Down	0		Unigene37444_Pooled	2.09189	Up	0
Unigene27737_Pooled	2.42402	Up	0		Unigene25056_Pooled	2.78109	Up	0		CL2806.Contig1_Pooled	-3.15029	Down	0
Unigene24417_Pooled	-2.06346	Down	0		Unigene18013_Pooled	-1.2208	Down	0		Unigene34159_Pooled	2.10241	Up	0
CL7114.Contig1_Pooled	1.58831	Up	0		Unigene48459_Pooled	-3.09399	Down	0		CL661.Contig2_Pooled	-5.76197	Down	0
CL1729.Contig2_Pooled	-1.70015	Down	0		Unigene28753_Pooled	-3.07738	Down	0		CL7787.Contig2_Pooled	7.73049	Up	0
Unigene489_Pooled	-1.6927	Down	0		Unigene29078_Pooled	6.27668	Up	0		CL1636.Contig2_Pooled	-3.02181	Down	0
CL4118.Contig1_Pooled	-2.08048	Down	0		Unigene2250_Pooled	1.02223	Up	0		CL4021.Contig2_Pooled	-2.38367	Down	0
CL5969.Contig1_Pooled	-1.30892	Down	0		CL8165.Contig1_Pooled	-3.93124	Down	0		Unigene3029_Pooled	1.99843	Up	0
CL6782.Contig1_Pooled	-1.77026	Down	0		Unigene40623_Pooled	1.39036	Up	0		Unigene22236_Pooled	1.34462	Up	0
Unigene14825_Pooled	3.31274	Up	0		CL7422.Contig2_Pooled	-2.51011	Down	0		Unigene30172_Pooled	1.18148	Up	0
CL7107.Contig1_Pooled	2.08782	Up	0		CL3160.Contig1_Pooled	-3.25836	Down	0		Unigene35796_Pooled	-3.40309	Down	0
CL1805.Contig1_Pooled	7.86714	Up	0		Unigene34217_Pooled	-3.17159	Down	0		CL5620.Contig1_Pooled	-6.35121	Down	0
CL7271.Contig2_Pooled	2.56733	Up	0		Unigene8170_Pooled	-4.75299	Down	0		Unigene31624_Pooled	3.72041	Up	0
CL4790.Contig5_Pooled	-4.58282	Down	0		CL6610.Contig1_Pooled	3.39705	Up	0		Unigene42936_Pooled	8.26261	Up	0
Unigene37541_Pooled	1.81587	Up	0		Unigene32833_Pooled	1.43866	Up	0		CL2943.Contig3_Pooled	-3.82055	Down	0
CL8621.Contig1_Pooled	1.26649	Up	0		Unigene38799_Pooled	-2.0812	Down	0		CL6061.Contig1_Pooled	1.09059	Up	0
CL7071.Contig3_Pooled	-2.56213	Down	0		Unigene7684_Pooled	-3.27816	Down	0		Unigene2019_Pooled	1.40718	Up	0
CL7534.Contig1_Pooled	2.91285	Up	0		Unigene17757_Pooled	-2.13561	Down	0		Unigene37020_Pooled	-2.23674	Down	0
CL1643.Contig4_Pooled	2.38263	Up	0		Unigene19996_Pooled	-2.71405	Down	0		Unigene39055_Pooled	-4.16837	Down	0
Unigene40265_Pooled	1.54245	Up	0		Unigene477_Pooled	7.10282	Up	0		Unigene2666_Pooled	1.82099	Up	0
CL5597.Contig1_Pooled	-3.61445	Down	0		CL4203.Contig2_Pooled	6.46863	Up	0		CL3121.Contig2_Pooled	7.41756	Up	0
Unigene12180_Pooled	-1.2998	Down	0		Unigene36637_Pooled	3.17074	Up	0		Unigene38801_Pooled	2.1207	Up	0
Unigene143_Pooled	2.85043	Up	0		Unigene8488_Pooled	-2.09531	Down	0		Unigene11383_Pooled	1.22803	Up	0
Unigene5191_Pooled	-2.25908	Down	0		Unigene7978_Pooled	2.88779	Up	0		CL6655.Contig1_Pooled	-1.29458	Down	0
Unigene36472_Pooled	1.93669	Up	0		Unigene7380_Pooled	-1.99378	Down	0		CL4790.Contig3_Pooled	-4.64337	Down	0
Unigene47744_Pooled	2.76645	Up	0		Unigene11219_Pooled	1.92879	Up	0		Unigene6914_Pooled	1.72616	Up	0
Unigene2765_Pooled	3.87716	Up	0		CL8772.Contig2_Pooled	6.23691	Up	0		CL6238.Contig2_Pooled	-1.54096	Down	0
Unigene413_Pooled	4.75822	Up	0		Unigene42321_Pooled	-5.7715	Down	0		Unigene34227_Pooled	2.10346	Up	0
CL5202.Contig3_Pooled	2.60785	Up	0		CL6166.Contig2_Pooled	2.39465	Up	0		Unigene20347_Pooled	1.24633	Up	0
Unigene20037_Pooled	-2.53277	Down	0		CL2034.Contig2_Pooled	-3.41809	Down	0		Unigene7570_Pooled	2.61655	Up	0
CL4645.Contig1_Pooled	1.07031	Up	0		Unigene11182_Pooled	-5.02545	Down	0		Unigene30941_Pooled	5.15934	Up	0
Unigene1984_Pooled	-1.5828	Down	0		Unigene15062_Pooled	-2.14442	Down	0		Unigene7732_Pooled	8.14109	Up	0
CL2249.Contig2_Pooled	1.828	Up	0		Unigene41769_Pooled	-2.28784	Down	0		Unigene26622_Pooled	-1.27256	Down	0
Unigene4614_Pooled	-2.39679	Down	0		Unigene4810_Pooled	1.5897	Up	0		CL5521.Contig1_Pooled	3.85257	Up	0
CL6407.Contig3_Pooled	6.25265	Up	0		Unigene38337_Pooled	-7.17014	Down	0		CL8665.Contig1_Pooled	-6.4097	Down	0
CL343.Contig3_Pooled	-1.99834	Down	0		Unigene20226_Pooled	-1.81877	Down	0		Unigene4279_Pooled	5.1035	Up	0
CL1334.Contig2_Pooled	1.30629	Up	0		CL6652.Contig1_Pooled	1.62593	Up	0		CL2943.Contig1_Pooled	-5.26444	Down	0
CL1424.Contig1_Pooled	1.9686	Up	0		Unigene981_Pooled	1.05581	Up	0		Unigene37945_Pooled	2.36873	Up	0
Unigene30192_Pooled	1.78913	Up	0		CL2023.Contig2_Pooled	-7.72865	Down	0		Unigene4408_Pooled	-2.76348	Down	0
CL4176.Contig3_Pooled	10.019	Up	0		CL6997.Contig2_Pooled	5.55424	Up	0		CL6236.Contig1_Pooled	-1.30246	Down	0
CL37.Contig2_Pooled	-1.32662	Down	0		Unigene25404_Pooled	-2.02256	Down	0		Unigene14498_Pooled	-1.2281	Down	0
CL5574.Contig1_Pooled	2.53631	Up	0		CL7066.Contig2_Pooled	3.87203	Up	0		Unigene1966_Pooled	5.5947	Up	0
CL3378.Contig1_Pooled	-4.34441	Down	0		CL485.Contig2_Pooled	-1.86068	Down	0		Unigene12622_Pooled	1.23536	Up	0
CL144.Contig2_Pooled	-1.56567	Down	0		Unigene28937_Pooled	1.30934	Up	0		CL2730.Contig2_Pooled	-3.92189	Down	0
Unigene46865_Pooled	3.11286	Up	0		CL3842.Contig4_Pooled	-1.60582	Down	0		Unigene40693_Pooled	-3.35558	Down	0
CL7499.Contig1_Pooled	1.70418	Up	0		Unigene41915_Pooled	1.3358	Up	0		CL5807.Contig1_Pooled	6.97364	Up	0
CL3885.Contig1_Pooled	1.73206	Up	0		Unigene40656_Pooled	-2.66973	Down	0		Unigene34249_Pooled	8.02576	Up	0
Unigene2302_Pooled	1.07053	Up	0		Unigene15415_Pooled	1.93943	Up	0		CL1175.Contig1_Pooled	4.84108	Up	0
CL2914.Contig1_Pooled	1.80093	Up	0		Unigene5_Pooled	-3.11816	Down	0		CL3551.Contig3_Pooled	4.06689	Up	0
Unigene22551_Pooled	6.4278	Up	0		Unigene1518_Pooled	4.69329	Up	0		Unigene1984_Pooled	-3.17241	Down	0
CL6890.Contig1_Pooled	2.05792	Up	0		CL4384.Contig3_Pooled	-2.59473	Down	0		CL6166.Contig2_Pooled	2.52711	Up	0
CL2759.Contig1_Pooled	4.46943	Up	0		Unigene7991_Pooled	-2.6303	Down	0		Unigene23019_Pooled	-1.98379	Down	0
CL3529.Contig1_Pooled	3.15011	Up	0		Unigene1366_Pooled	1.44288	Up	0		Unigene5293_Pooled	-1.93057	Down	0
CL3639.Contig2_Pooled	3.0339	Up	0		CL3376.Contig1_Pooled	1.14776	Up	0		Unigene2738_Pooled	1.98434	Up	0
CL2022.Contig2_Pooled	4.24443	Up	0		CL8099.Contig2_Pooled	-4.39554	Down	0		Unigene477_Pooled	6.03433	Up	0
CL7623.Contig2_Pooled	1.28671	Up	0		Unigene9092_Pooled	-3.08389	Down	0		Unigene3496_Pooled	-1.83731	Down	0
CL1466.Contig1_Pooled	8.74485	Up	0		CL8447.Contig2_Pooled	3.2051	Up	0		Unigene13958_Pooled	-4.65677	Down	0
Unigene4618_Pooled	4.16806	Up	0		CL2190.Contig3_Pooled	1.74941	Up	0		Unigene8468_Pooled	2.69049	Up	0
CL7297.Contig1_Pooled	1.72312	Up	0		Unigene5308_Pooled	-1.3545	Down	0		Unigene5492_Pooled	2.9808	Up	0
CL6439.Contig2_Pooled	4.86891	Up	0		Unigene34159_Pooled	1.85678	Up	0		Unigene35569_Pooled	8.76293	Up	0
CL6525.Contig2_Pooled	2.95483	Up	0		Unigene30845_Pooled	4.63793	Up	0		Unigene42876_Pooled	2.11381	Up	0
CL1973.Contig5_Pooled	-1.20404	Down	0		CL2689.Contig1_Pooled	-1.46307	Down	0		CL5738.Contig1_Pooled	-3.89967	Down	0
CL8896.Contig2_Pooled	2.92085	Up	0		CL6468.Contig1_Pooled	1.73121	Up	0		CL6586.Contig1_Pooled	-3.65989	Down	0
Unigene29643_Pooled	-1.04114	Down	0		CL1778.Contig4_Pooled	8.19355	Up	0		Unigene40866_Pooled	-5.22705	Down	0
CL6096.Contig2_Pooled	4.91575	Up	0		Unigene26975_Pooled	8.09854	Up	0		CL1973.Contig5_Pooled	-2.1994	Down	0
Unigene42170_Pooled	1.73725	Up	0		Unigene2019_Pooled	1.27377	Up	0		Unigene12180_Pooled	-2.31999	Down	0
Unigene31623_Pooled	-1.20533	Down	0		CL4025.Contig2_Pooled	3.03932	Up	0		CL2898.Contig2_Pooled	-6.30762	Down	0
CL5106.Contig1_Pooled	3.78099	Up	0		CL4756.Contig2_Pooled	-1.30361	Down	0		CL4436.Contig1_Pooled	1.18752	Up	0
CL2548.Contig2_Pooled	2.70846	Up	0		Unigene31997_Pooled	-2.49168	Down	0		Unigene10099_Pooled	-2.42746	Down	0
CL7463.Contig1_Pooled	3.40717	Up	0		Unigene3356_Pooled	3.58027	Up	0		CL221.Contig10_Pooled	-8.22618	Down	0
CL8447.Contig1_Pooled	2.33291	Up	0		CL6508.Contig1_Pooled	-2.34061	Down	0		Unigene3990_Pooled	2.57987	Up	0
CL2527.Contig4_Pooled	-2.71444	Down	0		CL2205.Contig2_Pooled	-2.62078	Down	0		Unigene5656_Pooled	1.77578	Up	0
CL8120.Contig1_Pooled	-1.82016	Down	0		CL3593.Contig6_Pooled	1.90423	Up	0		CL5393.Contig1_Pooled	7.49757	Up	0
Unigene19772_Pooled	6.51445	Up	0		Unigene211_Pooled	-7.4113	Down	0		Unigene27661_Pooled	-1.35119	Down	0
CL3376.Contig1_Pooled	1.14388	Up	0		Unigene2_Pooled	-7.61162	Down	0		Unigene25773_Pooled	-4.05353	Down	0
Unigene7872_Pooled	4.37857	Up	0		Unigene39677_Pooled	5.3972	Up	0		CL3076.Contig3_Pooled	-2.53816	Down	0
CL6551.Contig1_Pooled	1.88486	Up	0		Unigene48405_Pooled	-1.671	Down	0		CL5905.Contig3_Pooled	1.56217	Up	0
CL2759.Contig2_Pooled	5.39241	Up	0		Unigene6352_Pooled	4.66954	Up	0		Unigene19895_Pooled	2.42009	Up	0
CL2395.Contig1_Pooled	5.18153	Up	0		CL1175.Contig1_Pooled	3.79242	Up	0		CL4191.Contig2_Pooled	-2.30953	Down	0
CL3339.Contig1_Pooled	-1.5791	Down	0		Unigene16756_Pooled	3.31836	Up	0		Unigene24417_Pooled	-5.07686	Down	0
Unigene23020_Pooled	1.44759	Up	0		CL2838.Contig2_Pooled	-2.39893	Down	0		Unigene16756_Pooled	3.65468	Up	0
CL4696.Contig3_Pooled	-1.3382	Down	0		Unigene38796_Pooled	2.0897	Up	0		CL8099.Contig2_Pooled	-4.45652	Down	0
Unigene16429_Pooled	1.67499	Up	0		Unigene4808_Pooled	4.19785	Up	0		Unigene4808_Pooled	6.44543	Up	0
Unigene33302_Pooled	-1.38513	Down	0		Unigene8097_Pooled	3.05445	Up	0		Unigene38630_Pooled	-1.76399	Down	0
CL90.Contig1_Pooled	4.67173	Up	0		CL7620.Contig1_Pooled	-2.37918	Down	0		Unigene19606_Pooled	7.65803	Up	0
Unigene15626_Pooled	2.46327	Up	0		CL3399.Contig1_Pooled	-1.261	Down	0		Unigene8149_Pooled	-3.03136	Down	0
Unigene2738_Pooled	1.39497	Up	0		Unigene7755_Pooled	-5.18755	Down	0		Unigene11402_Pooled	-2.17014	Down	0
CL2885.Contig2_Pooled	-1.11895	Down	0		Unigene5294_Pooled	-5.49644	Down	0		Unigene18575_Pooled	9.29113	Up	0
CL2548.Contig1_Pooled	1.64134	Up	0		Unigene863_Pooled	1.73058	Up	0		Unigene29672_Pooled	4.16581	Up	0
CL8578.Contig1_Pooled	2.0623	Up	0		Unigene25719_Pooled	1.17941	Up	0		CL2261.Contig1_Pooled	2.10776	Up	0
CL4373.Contig1_Pooled	1.53716	Up	0		Unigene34227_Pooled	1.8594	Up	0		Unigene27048_Pooled	8.46425	Up	0
CL3894.Contig2_Pooled	3.31315	Up	0		Unigene27195_Pooled	1.55863	Up	0		CL9006.Contig1_Pooled	-1.02733	Down	0
CL2961.Contig3_Pooled	1.89486	Up	0		Unigene22209_Pooled	-1.39096	Down	0		CL4203.Contig2_Pooled	6.67205	Up	0
CL7034.Contig1_Pooled	2.19334	Up	0		CL367.Contig2_Pooled	-2.16267	Down	0		CL8772.Contig2_Pooled	5.39287	Up	0
Unigene6787_Pooled	-1.35968	Down	0		CL3247.Contig1_Pooled	1.01733	Up	0		Unigene39692_Pooled	2.87697	Up	0
Unigene17037_Pooled	-5.7754	Down	0		Unigene37020_Pooled	-2.09378	Down	0		Unigene30845_Pooled	5.5188	Up	0
CL4033.Contig1_Pooled	6.76329	Up	0		CL2885.Contig2_Pooled	-4.0118	Down	0		Unigene47427_Pooled	-5.88254	Down	0
CL3441.Contig3_Pooled	3.04971	Up	0		CL8367.Contig1_Pooled	-4.44112	Down	0		Unigene25056_Pooled	2.69372	Up	0
CL8044.Contig2_Pooled	3.69998	Up	0		Unigene45687_Pooled	8.68985	Up	0		CL4782.Contig1_Pooled	2.52377	Up	0
CL1249.Contig1_Pooled	4.01878	Up	0		Unigene6465_Pooled	-1.77222	Down	0		Unigene28937_Pooled	1.3268	Up	0
Unigene14279_Pooled	-1.06611	Down	0		Unigene8891_Pooled	1.34435	Up	0		Unigene4820_Pooled	-3.65612	Down	0
CL5301.Contig3_Pooled	-3.01624	Down	0		Unigene30889_Pooled	7.33982	Up	0		CL4687.Contig4_Pooled	2.95387	Up	0
Unigene37210_Pooled	-1.26894	Down	0		CL4203.Contig1_Pooled	6.8088	Up	0		CL3466.Contig2_Pooled	-2.81081	Down	0
Unigene4273_Pooled	-2.10976	Down	0		CL3719.Contig2_Pooled	-2.60479	Down	0		Unigene43385_Pooled	-5.56954	Down	0
Unigene8821_Pooled	2.77432	Up	0		CL3086.Contig3_Pooled	-1.50833	Down	0		Unigene33209_Pooled	-3.31981	Down	0
Unigene43312_Pooled	-1.32918	Down	0		CL7482.Contig1_Pooled	-3.12417	Down	0		CL8304.Contig2_Pooled	1.42465	Up	0
CL261.Contig3_Pooled	6.65255	Up	0		CL7891.Contig1_Pooled	-4.08203	Down	0		CL8060.Contig3_Pooled	-4.42034	Down	0
CL5255.Contig3_Pooled	1.76642	Up	0		Unigene5139_Pooled	7.25173	Up	0		Unigene29078_Pooled	7.0956	Up	0
Unigene27666_Pooled	1.80758	Up	0		Unigene1900_Pooled	-2.8258	Down	0		CL5060.Contig1_Pooled	2.87749	Up	0
CL8908.Contig2_Pooled	5.0448	Up	0		Unigene4580_Pooled	-2.41686	Down	0		Unigene44655_Pooled	-3.98339	Down	0
CL3791.Contig3_Pooled	-5.01445	Down	0		Unigene30181_Pooled	-3.59579	Down	0		CL4377.Contig3_Pooled	-2.70371	Down	0
Unigene8523_Pooled	1.04147	Up	0		Unigene33633_Pooled	1.11814	Up	0		Unigene26975_Pooled	7.75035	Up	0
CL5382.Contig3_Pooled	5.28581	Up	0		Unigene11401_Pooled	5.86064	Up	0		Unigene38683_Pooled	-2.37684	Down	0
Unigene1293_Pooled	-1.21244	Down	0		CL8756.Contig1_Pooled	-1.82383	Down	0		Unigene10752_Pooled	-2.82906	Down	0
Unigene47748_Pooled	1.55969	Up	0		Unigene15938_Pooled	2.04407	Up	0		Unigene5362_Pooled	-1.52359	Down	0
CL1798.Contig7_Pooled	-1.43921	Down	0		Unigene22584_Pooled	-2.46254	Down	0		CL693.Contig3_Pooled	4.75338	Up	0
CL224.Contig6_Pooled	1.80991	Up	0		CL4142.Contig2_Pooled	-2.19127	Down	0		Unigene6352_Pooled	5.79744	Up	0
Unigene32006_Pooled	-1.29042	Down	0		Unigene935_Pooled	-3.58671	Down	0		Unigene31645_Pooled	-2.7074	Down	0
Unigene31095_Pooled	-6.55118	Down	0		CL8378.Contig2_Pooled	-2.2755	Down	0		CL2021.Contig2_Pooled	-3.18658	Down	0
CL7763.Contig1_Pooled	2.31707	Up	0		Unigene7732_Pooled	9.73721	Up	0		Unigene30_Pooled	-1.07059	Down	0
Unigene35518_Pooled	9.83695	Up	0		CL8543.Contig2_Pooled	-1.92919	Down	0		CL6735.Contig2_Pooled	5.18307	Up	0
Unigene13958_Pooled	-1.75281	Down	0		Unigene1314_Pooled	3.52053	Up	0		CL8409.Contig1_Pooled	4.45938	Up	0
CL3659.Contig1_Pooled	1.09091	Up	0		CL6830.Contig1_Pooled	-4.88874	Down	0		CL3731.Contig2_Pooled	-2.47504	Down	0
CL1016.Contig1_Pooled	-1.47957	Down	0		Unigene18261_Pooled	-2.79008	Down	0		Unigene32835_Pooled	6.77731	Up	0
CL2022.Contig5_Pooled	5.1935	Up	0		Unigene17825_Pooled	-1.57062	Down	0		CL1038.Contig1_Pooled	2.92451	Up	0
CL1303.Contig4_Pooled	1.67074	Up	0		Unigene40263_Pooled	1.43515	Up	0		Unigene5096_Pooled	2.92838	Up	0
CL1185.Contig1_Pooled	2.4294	Up	0		Unigene36427_Pooled	2.87124	Up	0		Unigene24461_Pooled	1.47151	Up	0
CL1949.Contig1_Pooled	2.70248	Up	0		Unigene19606_Pooled	8.91019	Up	0		Unigene32979_Pooled	1.4017	Up	0
Unigene15932_Pooled	1.45983	Up	0		Unigene3524_Pooled	-4.17181	Down	0		CL6628.Contig2_Pooled	-5.46141	Down	0
CL4015.Contig2_Pooled	-1.00231	Down	0		Unigene8157_Pooled	-2.59694	Down	0		CL6006.Contig2_Pooled	2.30298	Up	0
CL5728.Contig2_Pooled	2.11609	Up	0		Unigene4819_Pooled	2.28533	Up	0		Unigene11219_Pooled	1.88509	Up	0
Unigene45458_Pooled	7.88971	Up	0		Unigene42035_Pooled	1.61344	Up	0		Unigene8090_Pooled	8.35023	Up	0
CL2581.Contig2_Pooled	-13.2512	Down	0		CL8409.Contig2_Pooled	3.81847	Up	0		CL6586.Contig2_Pooled	-9.56993	Down	0
CL7459.Contig2_Pooled	5.76085	Up	0		CL7400.Contig1_Pooled	2.06239	Up	0		CL7316.Contig3_Pooled	-2.98152	Down	0
CL7022.Contig2_Pooled	2.40528	Up	0		CL3149.Contig2_Pooled	-2.03659	Down	0		Unigene19906_Pooled	2.47083	Up	0
CL3560.Contig7_Pooled	2.50506	Up	0		Unigene6931_Pooled	-1.83522	Down	0		Unigene38765_Pooled	2.52527	Up	0
CL4696.Contig2_Pooled	-2.2393	Down	0		CL6814.Contig3_Pooled	1.59625	Up	0		Unigene14279_Pooled	-1.84519	Down	0
Unigene27675_Pooled	2.21903	Up	0		CL3755.Contig2_Pooled	-1.81425	Down	0		CL1334.Contig1_Pooled	-1.90876	Down	0
Unigene38799_Pooled	1.09917	Up	0		Unigene14628_Pooled	-1.49358	Down	0		CL1016.Contig1_Pooled	-2.9087	Down	0
Unigene30941_Pooled	3.88523	Up	0		CL6113.Contig2_Pooled	-1.47454	Down	0		Unigene7319_Pooled	3.48492	Up	0
CL3894.Contig1_Pooled	1.24277	Up	0		CL1736.Contig1_Pooled	1.15699	Up	0		Unigene10106_Pooled	2.91689	Up	0
CL2251.Contig2_Pooled	-1.61928	Down	0		Unigene2016_Pooled	2.95652	Up	0		CL2083.Contig3_Pooled	1.71523	Up	0
Unigene11181_Pooled	2.97356	Up	0		Unigene7471_Pooled	-4.73224	Down	0		CL3519.Contig3_Pooled	-2.30478	Down	0
CL2896.Contig4_Pooled	1.17406	Up	0		Unigene4797_Pooled	-1.38696	Down	0		Unigene36166_Pooled	1.10824	Up	0
Unigene13093_Pooled	1.34329	Up	0		CL1307.Contig2_Pooled	3.09628	Up	0		Unigene27018_Pooled	2.11804	Up	0
CL6829.Contig1_Pooled	4.53653	Up	0		CL4500.Contig1_Pooled	-4.10618	Down	0		CL3914.Contig4_Pooled	-3.09535	Down	0
CL4247.Contig1_Pooled	7.31797	Up	0		Unigene37859_Pooled	6.76277	Up	0		Unigene2107_Pooled	-6.25531	Down	0
Unigene8149_Pooled	-1.43541	Down	0		Unigene26985_Pooled	-4.82703	Down	0		CL7811.Contig2_Pooled	1.47864	Up	0
CL5967.Contig1_Pooled	5.19493	Up	0		Unigene18574_Pooled	2.97264	Up	0		CL1778.Contig4_Pooled	3.87879	Up	0
CL2789.Contig2_Pooled	-1.13959	Down	0		CL6735.Contig2_Pooled	3.85318	Up	0		Unigene45687_Pooled	8.37914	Up	0
CL6715.Contig1_Pooled	-2.11335	Down	0		Unigene6381_Pooled	-2.79528	Down	0		CL6113.Contig2_Pooled	3.98581	Up	0
CL7778.Contig2_Pooled	4.61919	Up	0		CL606.Contig3_Pooled	2.1611	Up	0		Unigene26641_Pooled	2.8434	Up	0
CL6338.Contig3_Pooled	5.25753	Up	0		Unigene24303_Pooled	1.72289	Up	0		Unigene25131_Pooled	4.96637	Up	0
Unigene17861_Pooled	1.29106	Up	0		Unigene7594_Pooled	-4.43824	Down	0		CL5090.Contig2_Pooled	1.6345	Up	0
CL420.Contig3_Pooled	-2.10572	Down	0		CL8409.Contig1_Pooled	3.5733	Up	0		Unigene3633_Pooled	-1.57374	Down	0
CL823.Contig5_Pooled	1.23129	Up	0		Unigene1070_Pooled	1.46181	Up	0		CL5557.Contig1_Pooled	-2.7107	Down	0
CL7211.Contig2_Pooled	-1.27833	Down	0		CL6006.Contig2_Pooled	2.07093	Up	0		Unigene27848_Pooled	1.92423	Up	0
Unigene48248_Pooled	-1.40489	Down	0		CL6582.Contig2_Pooled	-1.81603	Down	0		CL6086.Contig1_Pooled	-8.32645	Down	0
CL8674.Contig2_Pooled	-1.74984	Down	0		CL6439.Contig4_Pooled	-1.80659	Down	0		CL1544.Contig1_Pooled	4.406	Up	0
CL6120.Contig1_Pooled	1.59235	Up	0		Unigene2601_Pooled	-3.06525	Down	0		CL6789.Contig3_Pooled	-1.39189	Down	0
Unigene1492_Pooled	1.65442	Up	0		Unigene2107_Pooled	-6.07934	Down	0		Unigene35267_Pooled	2.14505	Up	0
CL4024.Contig1_Pooled	1.15787	Up	0		CL4430.Contig1_Pooled	-3.91896	Down	0		Unigene10897_Pooled	1.4355	Up	0
Unigene588_Pooled	9.22127	Up	0		Unigene17706_Pooled	1.09879	Up	0		Unigene33078_Pooled	-1.29644	Down	0
Unigene25587_Pooled	-3.19258	Down	0		CL3626.Contig2_Pooled	-2.95148	Down	0		Unigene42041_Pooled	-1.09249	Down	0
CL2571.Contig1_Pooled	-1.09124	Down	0		CL1542.Contig1_Pooled	-3.68989	Down	0		Unigene29915_Pooled	-4.3263	Down	0
Unigene7315_Pooled	5.30231	Up	0		Unigene2666_Pooled	1.50667	Up	0		Unigene5139_Pooled	6.77689	Up	0
CL4066.Contig2_Pooled	-3.91864	Down	0		Unigene23616_Pooled	-1.56804	Down	0		Unigene44679_Pooled	-2.37903	Down	0
Unigene35945_Pooled	1.33523	Up	0		CL7071.Contig1_Pooled	-1.13851	Down	0		Unigene1314_Pooled	3.76181	Up	0
CL7850.Contig2_Pooled	-5.79733	Down	0		Unigene22645_Pooled	4.24769	Up	0		CL8616.Contig1_Pooled	-2.77864	Down	0
Unigene37030_Pooled	-1.00494	Down	0		Unigene24011_Pooled	1.52311	Up	0		CL2679.Contig1_Pooled	1.98413	Up	0
CL698.Contig2_Pooled	-1.83098	Down	0		CL3207.Contig2_Pooled	3.34249	Up	0		Unigene981_Pooled	1.02162	Up	0
Unigene2653_Pooled	-2.08828	Down	0		Unigene7492_Pooled	-3.327	Down	0		CL4247.Contig1_Pooled	8.77048	Up	0
Unigene15062_Pooled	1.11403	Up	0		CL1667.Contig1_Pooled	1.21009	Up	0		Unigene33302_Pooled	-2.46703	Down	0
Unigene3761_Pooled	-1.38123	Down	0		CL5519.Contig2_Pooled	-1.45949	Down	0		Unigene36427_Pooled	3.02644	Up	0
Unigene30903_Pooled	3.89917	Up	0		Unigene18636_Pooled	-4.03465	Down	0		CL8464.Contig2_Pooled	-3.87906	Down	0
Unigene8905_Pooled	9.20134	Up	0		Unigene18312_Pooled	-3.2334	Down	0		CL6715.Contig2_Pooled	-2.52778	Down	0
CL5071.Contig2_Pooled	3.76532	Up	0		Unigene2669_Pooled	5.87763	Up	0		CL4155.Contig3_Pooled	-2.55464	Down	0
Unigene88_Pooled	5.12201	Up	0		Unigene28924_Pooled	4.3995	Up	0		CL2299.Contig1_Pooled	-2.23002	Down	0
CL7730.Contig1_Pooled	9.17177	Up	0		Unigene1088_Pooled	-1.62303	Down	0		Unigene18675_Pooled	-2.54128	Down	0
Unigene8220_Pooled	1.42256	Up	0		Unigene17233_Pooled	-1.46095	Down	0		Unigene40296_Pooled	1.44463	Up	0
Unigene38203_Pooled	-1.01679	Down	0		CL7641.Contig1_Pooled	1.65198	Up	0		CL3770.Contig1_Pooled	-2.79281	Down	0
Unigene3133_Pooled	-2.67246	Down	0		Unigene27666_Pooled	-3.30803	Down	0		Unigene31666_Pooled	1.15177	Up	0
CL8637.Contig2_Pooled	-1.23614	Down	0		Unigene7324_Pooled	-3.29774	Down	0		CL698.Contig2_Pooled	-4.53169	Down	0
CL8760.Contig1_Pooled	1.4329	Up	0		Unigene35267_Pooled	1.93519	Up	0		Unigene16644_Pooled	1.05139	Up	0
CL877.Contig2_Pooled	2.74185	Up	0		CL2055.Contig3_Pooled	-2.80758	Down	0		Unigene17716_Pooled	-1.4616	Down	0
Unigene31025_Pooled	-1.12676	Down	0		CL2437.Contig2_Pooled	-1.71138	Down	0		CL6313.Contig2_Pooled	-1.99574	Down	0
CL4247.Contig2_Pooled	5.66861	Up	0		CL8165.Contig2_Pooled	2.53472	Up	0		CL609.Contig1_Pooled	3.55238	Up	0
Unigene45008_Pooled	4.33757	Up	0		CL4953.Contig1_Pooled	-3.77119	Down	0		CL5824.Contig1_Pooled	1.54707	Up	0
Unigene31071_Pooled	-1.83088	Down	0		Unigene22351_Pooled	-1.53902	Down	0		Unigene15932_Pooled	2.00158	Up	0
CL8303.Contig1_Pooled	-2.93586	Down	0		Unigene47793_Pooled	-1.01207	Down	0		CL4613.Contig2_Pooled	2.30598	Up	0
CL7330.Contig1_Pooled	-2.7147	Down	0		CL5950.Contig2_Pooled	1.95056	Up	0		CL4507.Contig1_Pooled	-4.701	Down	0
CL2979.Contig2_Pooled	1.73754	Up	0		Unigene18240_Pooled	2.28104	Up	0		CL2208.Contig3_Pooled	-1.93958	Down	0
CL6928.Contig3_Pooled	1.90923	Up	0		Unigene17242_Pooled	1.12252	Up	0		Unigene30889_Pooled	7.41582	Up	0
CL5314.Contig2_Pooled	3.7822	Up	0		CL4176.Contig1_Pooled	-1.67598	Down	0		CL4301.Contig1_Pooled	-2.65306	Down	0
CL8611.Contig1_Pooled	-1.05846	Down	0		Unigene36660_Pooled	6.39973	Up	0		CL2930.Contig1_Pooled	1.69819	Up	0
Unigene7255_Pooled	2.95075	Up	0		Unigene5053_Pooled	-2.51806	Down	0		CL4728.Contig1_Pooled	-5.24146	Down	0
CL6102.Contig2_Pooled	2.65849	Up	0		Unigene32265_Pooled	2.25618	Up	0		CL4021.Contig1_Pooled	-1.04136	Down	0
CL7422.Contig1_Pooled	2.60503	Up	0		Unigene5307_Pooled	4.33289	Up	0		CL7066.Contig2_Pooled	3.47339	Up	0
CL824.Contig2_Pooled	1.84159	Up	0		CL8221.Contig1_Pooled	5.77654	Up	0		CL2512.Contig2_Pooled	1.80276	Up	0
CL1828.Contig4_Pooled	2.52891	Up	0		CL5261.Contig1_Pooled	8.37091	Up	0		Unigene11401_Pooled	6.05594	Up	0
CL1600.Contig1_Pooled	-2.79936	Down	0		CL3961.Contig1_Pooled	7.25703	Up	0		Unigene18574_Pooled	3.14512	Up	0
Unigene26418_Pooled	1.74378	Up	0		CL4707.Contig1_Pooled	2.2831	Up	0		Unigene4810_Pooled	1.49046	Up	0
Unigene33364_Pooled	3.77003	Up	0		Unigene29932_Pooled	4.19895	Up	0		CL6135.Contig3_Pooled	1.14045	Up	0
CL5606.Contig3_Pooled	3.45533	Up	0		Unigene44912_Pooled	7.91361	Up	0		CL1142.Contig2_Pooled	-4.84851	Down	0
Unigene32798_Pooled	2.14477	Up	0		Unigene27631_Pooled	1.75781	Up	0		Unigene17388_Pooled	4.47615	Up	0
CL3623.Contig4_Pooled	-3.38799	Down	0		Unigene41797_Pooled	3.05566	Up	0		Unigene1485_Pooled	-1.76328	Down	0
Unigene42761_Pooled	1.72991	Up	0		CL1926.Contig4_Pooled	-7.28508	Down	0		Unigene1890_Pooled	2.17178	Up	0
Unigene5825_Pooled	3.72289	Up	0		CL5083.Contig1_Pooled	-1.61183	Down	0		Unigene12341_Pooled	4.07943	Up	0
CL5500.Contig1_Pooled	4.5346	Up	0		Unigene14354_Pooled	3.32069	Up	0		CL4199.Contig4_Pooled	-3.94564	Down	0
Unigene44476_Pooled	5.99969	Up	0		CL6655.Contig2_Pooled	1.40479	Up	0		CL3050.Contig1_Pooled	-3.22242	Down	0
Unigene1073_Pooled	1.01945	Up	0		CL728.Contig3_Pooled	-2.54083	Down	0		Unigene30192_Pooled	2.30173	Up	0
Unigene7324_Pooled	1.643	Up	0		Unigene30521_Pooled	-1.56389	Down	0		CL5950.Contig2_Pooled	2.07957	Up	0
Unigene2074_Pooled	2.16072	Up	0		Unigene4784_Pooled	-1.94611	Down	0		Unigene12319_Pooled	6.22957	Up	0
CL4507.Contig1_Pooled	-1.79095	Down	0		CL6253.Contig2_Pooled	-2.16271	Down	0		CL4015.Contig2_Pooled	-1.67561	Down	0
Unigene39686_Pooled	1.29543	Up	0		Unigene400_Pooled	1.51971	Up	0		Unigene20604_Pooled	8.90928	Up	0
CL3560.Contig5_Pooled	2.1578	Up	0		Unigene1361_Pooled	-1.64288	Down	0		Unigene39045_Pooled	-2.48158	Down	0
Unigene81_Pooled	1.56185	Up	0		Unigene3901_Pooled	-1.64697	Down	0		Unigene7989_Pooled	3.12656	Up	0
CL2731.Contig1_Pooled	1.50966	Up	0		CL5143.Contig1_Pooled	-1.36091	Down	0		CL4576.Contig1_Pooled	-2.68987	Down	0
Unigene2556_Pooled	2.58109	Up	0		CL3644.Contig1_Pooled	2.81559	Up	0		CL1196.Contig2_Pooled	-4.75203	Down	0
CL6698.Contig2_Pooled	-2.43496	Down	0		Unigene29419_Pooled	1.14105	Up	0		Unigene41915_Pooled	1.25739	Up	0
CL1262.Contig3_Pooled	-1.87634	Down	0		Unigene10195_Pooled	-1.86238	Down	0		CL3274.Contig1_Pooled	2.07191	Up	0
Unigene15754_Pooled	1.28345	Up	0		CL8578.Contig2_Pooled	-1.76693	Down	0		Unigene3774_Pooled	1.26105	Up	0
CL5670.Contig2_Pooled	2.8037	Up	0		Unigene6303_Pooled	-1.89907	Down	0		Unigene12355_Pooled	1.09774	Up	0
CL1530.Contig1_Pooled	-1.92245	Down	0		CL5557.Contig1_Pooled	-2.54799	Down	0		CL4025.Contig2_Pooled	2.81864	Up	0
CL2115.Contig2_Pooled	1.52586	Up	0		CL1446.Contig1_Pooled	1.74608	Up	0		CL6652.Contig1_Pooled	1.50326	Up	0
Unigene18707_Pooled	-2.53497	Down	0		CL4754.Contig2_Pooled	1.39074	Up	0		CL2419.Contig1_Pooled	-1.51918	Down	0
Unigene38757_Pooled	1.03652	Up	0		Unigene42943_Pooled	-1.31831	Down	0		Unigene33322_Pooled	2.87703	Up	0
Unigene33882_Pooled	1.75728	Up	0		CL3274.Contig2_Pooled	-1.82572	Down	0		CL5487.Contig2_Pooled	3.23754	Up	0
CL5355.Contig2_Pooled	-3.08597	Down	0		Unigene34160_Pooled	1.94524	Up	0		CL6113.Contig1_Pooled	8.03435	Up	0
Unigene2659_Pooled	2.59439	Up	0		Unigene34239_Pooled	-3.31675	Down	0		Unigene3901_Pooled	-1.70769	Down	0
CL3481.Contig2_Pooled	1.15564	Up	0		CL14.Contig1_Pooled	-1.57366	Down	0		Unigene403_Pooled	1.51701	Up	0
Unigene1137_Pooled	1.49674	Up	0		Unigene4967_Pooled	1.55224	Up	0		CL5382.Contig3_Pooled	6.36628	Up	0
CL5143.Contig2_Pooled	1.71903	Up	0		CL2838.Contig3_Pooled	-1.77382	Down	0		CL4203.Contig1_Pooled	7.54235	Up	0
Unigene9843_Pooled	1.19534	Up	0		Unigene533_Pooled	-2.37169	Down	0		Unigene10899_Pooled	1.05539	Up	0
CL713.Contig1_Pooled	-1.23428	Down	0		Unigene46760_Pooled	1.30091	Up	0		CL2034.Contig2_Pooled	-3.27594	Down	0
CL6975.Contig2_Pooled	2.24744	Up	0		CL4474.Contig3_Pooled	-2.14305	Down	0		CL8409.Contig2_Pooled	8.34725	Up	0
Unigene17745_Pooled	1.008	Up	0		Unigene8530_Pooled	-1.19042	Down	0		Unigene14166_Pooled	-3.24962	Down	0
CL2022.Contig7_Pooled	12.9877	Up	0		CL2974.Contig2_Pooled	1.00489	Up	0		CL4782.Contig2_Pooled	2.83152	Up	0
CL2292.Contig2_Pooled	1.86014	Up	0		Unigene35279_Pooled	1.08859	Up	0		CL4191.Contig1_Pooled	-1.49293	Down	0
CL9072.Contig1_Pooled	3.9552	Up	0		CL8578.Contig1_Pooled	-3.68052	Down	0		Unigene32265_Pooled	2.3694	Up	0
CL8720.Contig1_Pooled	4.36223	Up	0		Unigene24255_Pooled	-1.69061	Down	0		CL3494.Contig1_Pooled	4.59359	Up	0
Unigene31632_Pooled	1.53986	Up	0		CL3694.Contig3_Pooled	-5.21142	Down	0		CL3466.Contig1_Pooled	-5.95242	Down	0
CL221.Contig7_Pooled	-2.86092	Down	0		Unigene5796_Pooled	1.14663	Up	0		Unigene1875_Pooled	2.33915	Up	0
CL2985.Contig2_Pooled	-2.11834	Down	0		Unigene5122_Pooled	-2.15615	Down	0		CL7362.Contig1_Pooled	-1.85268	Down	0
CL887.Contig2_Pooled	1.48301	Up	0		CL2402.Contig2_Pooled	-1.15951	Down	0		CL6997.Contig2_Pooled	3.91455	Up	0
Unigene30998_Pooled	3.85085	Up	0		CL1175.Contig5_Pooled	1.88375	Up	0		Unigene8928_Pooled	-4.63269	Down	0
CL8397.Contig2_Pooled	-1.59294	Down	0		CL1541.Contig3_Pooled	-4.21858	Down	0		CL977.Contig2_Pooled	-2.54261	Down	0
Unigene3226_Pooled	-5.06324	Down	0		Unigene31645_Pooled	-2.49093	Down	0		Unigene3975_Pooled	9.01338	Up	0
CL7537.Contig2_Pooled	1.41905	Up	0		CL3035.Contig1_Pooled	-1.16761	Down	0		Unigene45076_Pooled	-3.22012	Down	0
CL2806.Contig2_Pooled	-1.06699	Down	0		Unigene29054_Pooled	1.52003	Up	0		Unigene20300_Pooled	2.21967	Up	0
Unigene39974_Pooled	4.41323	Up	0		CL3781.Contig2_Pooled	3.73201	Up	0		CL5433.Contig4_Pooled	-2.73911	Down	0
CL4697.Contig1_Pooled	-1.10056	Down	0		Unigene39027_Pooled	2.48538	Up	0		CL1603.Contig3_Pooled	-2.90741	Down	0
Unigene6555_Pooled	-1.55857	Down	0		CL180.Contig5_Pooled	3.7304	Up	0		CL2302.Contig2_Pooled	-2.47276	Down	0
CL4301.Contig1_Pooled	-1.29247	Down	0		CL1953.Contig1_Pooled	3.22885	Up	0		Unigene37602_Pooled	6.08639	Up	0
Unigene32817_Pooled	4.05241	Up	0		Unigene4408_Pooled	-2.45462	Down	0		Unigene4967_Pooled	1.64627	Up	0
CL6615.Contig2_Pooled	2.075	Up	0		Unigene5656_Pooled	1.44151	Up	0		Unigene44421_Pooled	1.18976	Up	0
Unigene47730_Pooled	2.04384	Up	0		Unigene6393_Pooled	1.3807	Up	0		Unigene24013_Pooled	-2.10706	Down	0
CL3524.Contig2_Pooled	-1.02814	Down	0		Unigene38909_Pooled	1.99423	Up	0		CL7319.Contig3_Pooled	3.04899	Up	0
Unigene27631_Pooled	-1.25342	Down	0		Unigene40906_Pooled	1.50816	Up	0		CL2036.Contig3_Pooled	-2.97089	Down	0
Unigene6005_Pooled	1.87868	Up	0		CL4856.Contig2_Pooled	2.52231	Up	0		CL1262.Contig3_Pooled	-7.04897	Down	0
Unigene7327_Pooled	-1.09252	Down	0		CL6610.Contig2_Pooled	3.09592	Up	0		CL3334.Contig2_Pooled	2.32672	Up	0
Unigene6993_Pooled	1.30925	Up	0		Unigene36691_Pooled	2.88896	Up	0		CL3644.Contig1_Pooled	2.9997	Up	0
CL560.Contig2_Pooled	-1.26107	Down	0		Unigene1803_Pooled	5.15735	Up	0		Unigene1042_Pooled	-4.9973	Down	0
CL4682.Contig2_Pooled	-3.86901	Down	0		CL4550.Contig1_Pooled	1.45469	Up	0		CL6468.Contig1_Pooled	1.58774	Up	0
Unigene22104_Pooled	-1.57797	Down	0		CL4465.Contig1_Pooled	3.56446	Up	0		CL4727.Contig2_Pooled	-4.09362	Down	0
CL4792.Contig5_Pooled	1.76754	Up	0		CL3380.Contig2_Pooled	-1.99061	Down	0		CL5118.Contig1_Pooled	-4.27922	Down	0
Unigene990_Pooled	1.36431	Up	0		Unigene39701_Pooled	2.24937	Up	0		CL3207.Contig2_Pooled	3.36302	Up	0
Unigene1261_Pooled	-1.73224	Down	0		Unigene22356_Pooled	3.17599	Up	0		Unigene12910_Pooled	8.97609	Up	0
CL33.Contig1_Pooled	1.31642	Up	0		CL1926.Contig1_Pooled	-1.83424	Down	0		CL738.Contig1_Pooled	-2.59761	Down	0
CL8399.Contig1_Pooled	2.27749	Up	0		Unigene23064_Pooled	-2.75553	Down	0		Unigene1857_Pooled	-2.14202	Down	0
CL8030.Contig1_Pooled	2.9686	Up	0		CL6768.Contig1_Pooled	1.49746	Up	0		CL485.Contig2_Pooled	-1.75495	Down	0
CL80.Contig1_Pooled	-1.51728	Down	0		CL6575.Contig2_Pooled	4.34462	Up	0		CL5746.Contig2_Pooled	2.18938	Up	0
Unigene40862_Pooled	7.29925	Up	0		Unigene18285_Pooled	7.97472	Up	0		CL6040.Contig2_Pooled	-2.35717	Down	0
Unigene2767_Pooled	6.02974	Up	0		CL6247.Contig1_Pooled	14.5164	Up	0		Unigene24863_Pooled	-3.99725	Down	0
Unigene38775_Pooled	2.84594	Up	0		CL2896.Contig4_Pooled	1.08769	Up	0		CL8447.Contig2_Pooled	2.77918	Up	0
Unigene8559_Pooled	3.68192	Up	0		Unigene47425_Pooled	-5.00382	Down	0		Unigene40263_Pooled	1.37728	Up	0
CL4321.Contig2_Pooled	3.00429	Up	0		CL6198.Contig3_Pooled	-1.63021	Down	0		CL261.Contig3_Pooled	7.75791	Up	0
CL1202.Contig1_Pooled	1.60374	Up	0		CL4782.Contig2_Pooled	2.45164	Up	0		CL1291.Contig8_Pooled	2.76538	Up	0
Unigene48411_Pooled	1.35097	Up	0		CL7252.Contig1_Pooled	-2.46316	Down	0		Unigene23270_Pooled	-4.90329	Down	0
Unigene7944_Pooled	2.02619	Up	0		Unigene40764_Pooled	-2.51906	Down	0		Unigene6965_Pooled	-6.64557	Down	0
CL2023.Contig1_Pooled	-1.66182	Down	0		CL3749.Contig2_Pooled	-2.08629	Down	0		Unigene24449_Pooled	-2.25884	Down	0
CL408.Contig1_Pooled	-1.6914	Down	0		CL4783.Contig1_Pooled	-2.46989	Down	0		Unigene2669_Pooled	6.14658	Up	0
Unigene4469_Pooled	4.15958	Up	0		Unigene24426_Pooled	-2.24082	Down	0		Unigene39677_Pooled	3.90253	Up	0
CL7778.Contig1_Pooled	4.25106	Up	0		CL5557.Contig2_Pooled	-2.8829	Down	0		Unigene53_Pooled	1.12391	Up	0
CL8635.Contig2_Pooled	-2.98232	Down	0		Unigene38632_Pooled	-4.14317	Down	0		Unigene1077_Pooled	-1.27731	Down	0
Unigene41769_Pooled	1.07869	Up	0		CL7962.Contig2_Pooled	-1.23282	Down	0		Unigene1518_Pooled	3.57082	Up	0
Unigene29776_Pooled	5.47892	Up	0		Unigene14666_Pooled	1.24547	Up	0		CL5925.Contig2_Pooled	-2.24199	Down	0
Unigene6939_Pooled	1.91517	Up	0		Unigene5650_Pooled	-2.17706	Down	0		Unigene14354_Pooled	3.41445	Up	0
CL334.Contig3_Pooled	2.98925	Up	0		CL7268.Contig1_Pooled	3.74936	Up	0		Unigene31071_Pooled	-3.79267	Down	0
Unigene4304_Pooled	1.015	Up	0		Unigene32864_Pooled	-1.46051	Down	0		CL3004.Contig1_Pooled	3.12657	Up	0
Unigene12632_Pooled	1.8585	Up	0		CL2467.Contig3_Pooled	1.06682	Up	0		Unigene34217_Pooled	-2.95698	Down	0
Unigene1092_Pooled	3.91801	Up	0		CL813.Contig2_Pooled	-2.6554	Down	0		Unigene6787_Pooled	-2.18484	Down	0
CL6168.Contig1_Pooled	-2.39146	Down	0		CL5379.Contig2_Pooled	-1.56468	Down	0		Unigene37541_Pooled	2.23097	Up	0
Unigene935_Pooled	1.53087	Up	0		Unigene37604_Pooled	-1.52233	Down	0		Unigene18116_Pooled	-3.65946	Down	0
CL2964.Contig2_Pooled	1.94924	Up	0		Unigene15334_Pooled	1.74165	Up	0		Unigene44912_Pooled	7.82446	Up	0
Unigene18527_Pooled	2.07269	Up	0		Unigene33266_Pooled	-3.39494	Down	0		Unigene1261_Pooled	-8.24799	Down	0
Unigene887_Pooled	2.43989	Up	0		CL6486.Contig1_Pooled	-2.86676	Down	0		CL4689.Contig1_Pooled	-3.86509	Down	0
CL7290.Contig2_Pooled	2.21583	Up	0		Unigene39699_Pooled	-2.04562	Down	0		Unigene37859_Pooled	7.57758	Up	0
CL7087.Contig2_Pooled	1.1036	Up	0		Unigene24895_Pooled	-1.52669	Down	0		CL7666.Contig1_Pooled	4.26917	Up	0
CL8587.Contig1_Pooled	2.463	Up	0		CL1204.Contig2_Pooled	4.20279	Up	0		CL2598.Contig1_Pooled	-3.40009	Down	0
CL5328.Contig2_Pooled	1.04186	Up	0		CL8126.Contig2_Pooled	2.17702	Up	0		CL6768.Contig1_Pooled	1.58168	Up	0
CL6255.Contig1_Pooled	2.14188	Up	0		Unigene17944_Pooled	-3.37429	Down	0		Unigene3996_Pooled	-2.99372	Down	0
Unigene2808_Pooled	-1.67061	Down	0		Unigene8308_Pooled	-5.87192	Down	0		Unigene33258_Pooled	-1.71844	Down	0
CL7901.Contig1_Pooled	1.73448	Up	0		CL1858.Contig4_Pooled	-2.9129	Down	0		Unigene36660_Pooled	4.97738	Up	0
Unigene902_Pooled	1.27419	Up	0		Unigene32297_Pooled	-1.20328	Down	0		Unigene31611_Pooled	-1.58722	Down	0
Unigene9092_Pooled	1.32054	Up	0		Unigene7558_Pooled	-3.27676	Down	0		Unigene526_Pooled	-3.5274	Down	0
CL8235.Contig1_Pooled	-3.66798	Down	0		CL4696.Contig4_Pooled	-1.42164	Down	0		Unigene23014_Pooled	3.99674	Up	0
Unigene21431_Pooled	2.90653	Up	0		CL7142.Contig1_Pooled	2.33669	Up	0		CL6814.Contig3_Pooled	1.51978	Up	0
CL2191.Contig4_Pooled	3.63984	Up	0		Unigene48238_Pooled	-4.75386	Down	0		Unigene29932_Pooled	4.18159	Up	0
Unigene38354_Pooled	2.54054	Up	0		CL4543.Contig1_Pooled	4.51846	Up	0		CL7272.Contig2_Pooled	-1.68465	Down	0
CL4812.Contig1_Pooled	2.10347	Up	0		Unigene41621_Pooled	-1.26332	Down	0		Unigene757_Pooled	6.36984	Up	0
CL2211.Contig2_Pooled	1.64436	Up	0		CL2249.Contig2_Pooled	-2.63532	Down	0		CL8221.Contig1_Pooled	6.30372	Up	0
Unigene4417_Pooled	-1.50456	Down	0		Unigene37210_Pooled	-7.1917	Down	0		Unigene24430_Pooled	1.88438	Up	0
Unigene24862_Pooled	-4.69901	Down	0		CL1718.Contig1_Pooled	-1.01004	Down	0		Unigene14665_Pooled	1.73924	Up	0
CL5680.Contig1_Pooled	7.06209	Up	0		Unigene14761_Pooled	1.75786	Up	0		Unigene23001_Pooled	-1.85958	Down	0
CL2139.Contig1_Pooled	4.40461	Up	0		Unigene22587_Pooled	7.38052	Up	0		CL8238.Contig2_Pooled	1.85171	Up	0
Unigene3906_Pooled	2.39973	Up	0		Unigene35417_Pooled	-3.47297	Down	0		CL6575.Contig2_Pooled	5.49393	Up	0
CL926.Contig5_Pooled	-3.7075	Down	0		CL5670.Contig1_Pooled	-2.24088	Down	0		CL6655.Contig2_Pooled	1.40312	Up	0
Unigene32863_Pooled	4.63965	Up	0		CL1255.Contig1_Pooled	-2.3889	Down	0		CL560.Contig1_Pooled	-2.6245	Down	0
CL4015.Contig1_Pooled	-3.07675	Down	0		Unigene25323_Pooled	-1.71609	Down	0		CL3261.Contig3_Pooled	3.85117	Up	0
Unigene3109_Pooled	3.80752	Up	0		Unigene19898_Pooled	3.06582	Up	0		Unigene17795_Pooled	-3.21176	Down	0
CL1926.Contig3_Pooled	2.64721	Up	0		CL7271.Contig2_Pooled	-4.16844	Down	0		CL3961.Contig1_Pooled	7.4772	Up	0
Unigene18710_Pooled	1.97806	Up	0		Unigene29464_Pooled	1.43344	Up	0		Unigene24883_Pooled	1.56115	Up	0
Unigene963_Pooled	2.70761	Up	0		Unigene1492_Pooled	-2.67189	Down	0		Unigene5103_Pooled	7.22486	Up	0
Unigene15928_Pooled	-1.04713	Down	0		Unigene669_Pooled	2.82111	Up	0		CL3444.Contig2_Pooled	-3.13552	Down	0
CL2806.Contig1_Pooled	-1.1925	Down	0		Unigene31315_Pooled	1.00879	Up	0		Unigene33633_Pooled	1.02808	Up	0
CL2772.Contig2_Pooled	2.00119	Up	0		CL6433.Contig1_Pooled	4.69584	Up	0		Unigene5796_Pooled	1.16642	Up	0
CL3973.Contig2_Pooled	3.87106	Up	0		CL3894.Contig1_Pooled	-1.84263	Down	0		Unigene109_Pooled	3.63102	Up	0
Unigene38390_Pooled	2.53038	Up	0		Unigene36592_Pooled	-2.74171	Down	0		Unigene40744_Pooled	7.46187	Up	0
CL7459.Contig1_Pooled	4.85611	Up	0		Unigene388_Pooled	2.00422	Up	0		CL2866.Contig2_Pooled	1.23544	Up	0
Unigene33314_Pooled	3.59501	Up	0		Unigene22536_Pooled	-2.89608	Down	0		CL6492.Contig1_Pooled	7.30976	Up	0
CL6187.Contig2_Pooled	-12.7887	Down	0		CL8310.Contig2_Pooled	-1.79801	Down	0		Unigene40639_Pooled	-2.1687	Down	0
Unigene31751_Pooled	4.0396	Up	0		Unigene2632_Pooled	-6.2751	Down	0		CL4692.Contig2_Pooled	-3.98753	Down	0
Unigene948_Pooled	2.92115	Up	0		CL5243.Contig1_Pooled	6.39821	Up	0		Unigene12822_Pooled	-5.71273	Down	0
Unigene3174_Pooled	-1.85061	Down	0		CL8111.Contig2_Pooled	-1.84316	Down	0		Unigene13401_Pooled	-1.06769	Down	0
Unigene2951_Pooled	2.10808	Up	0		CL5894.Contig1_Pooled	-1.42702	Down	0		Unigene24446_Pooled	-1.0917	Down	0
Unigene6429_Pooled	-2.51295	Down	0		CL901.Contig2_Pooled	4.72957	Up	0		Unigene28386_Pooled	-2.79709	Down	0
CL8431.Contig2_Pooled	4.41103	Up	0		Unigene40744_Pooled	8.67466	Up	0		Unigene46760_Pooled	1.31085	Up	0
Unigene36451_Pooled	5.39351	Up	0		CL123.Contig1_Pooled	1.29313	Up	0		Unigene2956_Pooled	1.97472	Up	0
CL1651.Contig1_Pooled	-1.16283	Down	0		Unigene25180_Pooled	-2.83422	Down	0		Unigene22620_Pooled	-1.43429	Down	0
CL3639.Contig1_Pooled	3.18277	Up	0		CL7750.Contig2_Pooled	2.13597	Up	0		Unigene29419_Pooled	1.12929	Up	0
Unigene20437_Pooled	5.79238	Up	0		Unigene24430_Pooled	1.69871	Up	0		CL1903.Contig1_Pooled	-2.49875	Down	0
CL2208.Contig2_Pooled	-4.284	Down	0		Unigene5242_Pooled	-1.52158	Down	0		CL2418.Contig2_Pooled	3.30456	Up	0
Unigene25196_Pooled	-1.1061	Down	0		Unigene43308_Pooled	4.00498	Up	0		Unigene30693_Pooled	4.86842	Up	0
Unigene48491_Pooled	6.15782	Up	0		CL4018.Contig2_Pooled	3.4748	Up	0		CL6255.Contig1_Pooled	2.89724	Up	0
CL3195.Contig1_Pooled	1.1913	Up	0		CL4689.Contig1_Pooled	-3.68871	Down	0		CL1221.Contig3_Pooled	2.46974	Up	0
CL779.Contig5_Pooled	2.98364	Up	0		CL6733.Contig1_Pooled	1.83644	Up	0		Unigene22356_Pooled	3.31481	Up	0
Unigene7497_Pooled	3.6717	Up	0		Unigene18116_Pooled	-3.4821	Down	0		CL5903.Contig1_Pooled	-1.17067	Down	0
CL4458.Contig4_Pooled	3.04835	Up	0		Unigene37607_Pooled	-1.26411	Down	0		CL2023.Contig1_Pooled	-8.9882	Down	0
Unigene10293_Pooled	-3.36694	Down	0		Unigene2956_Pooled	1.79704	Up	0		CL7142.Contig1_Pooled	2.49531	Up	0
CL221.Contig3_Pooled	-1.00432	Down	0		CL1150.Contig2_Pooled	-1.11932	Down	0		Unigene15415_Pooled	1.65264	Up	0
CL5433.Contig4_Pooled	-1.28127	Down	0		Unigene42936_Pooled	11.5885	Up	0		CL1196.Contig1_Pooled	-4.12038	Down	0
Unigene34228_Pooled	1.09293	Up	0		CL4551.Contig1_Pooled	-2.12886	Down	0		CL2329.Contig1_Pooled	-5.49637	Down	0
CL2589.Contig2_Pooled	-1.35453	Down	0		Unigene29642_Pooled	1.09996	Up	0		CL8678.Contig2_Pooled	-1.59354	Down	0
Unigene1767_Pooled	3.03532	Up	0		CL4191.Contig2_Pooled	-2.00751	Down	0		Unigene2925_Pooled	-2.92095	Down	0
CL1262.Contig9_Pooled	-3.534	Down	0		Unigene17267_Pooled	-1.29319	Down	0		Unigene4250_Pooled	2.29838	Up	0
CL3636.Contig1_Pooled	4.63807	Up	0		CL81.Contig3_Pooled	6.82817	Up	0		CL537.Contig1_Pooled	3.75383	Up	0
CL3378.Contig4_Pooled	-2.57253	Down	0		Unigene45874_Pooled	-4.74663	Down	0		CL5789.Contig1_Pooled	2.78804	Up	0
CL6927.Contig3_Pooled	4.61098	Up	0		CL5060.Contig1_Pooled	2.10314	Up	0		CL6302.Contig2_Pooled	5.57278	Up	0
CL8665.Contig2_Pooled	-3.31922	Down	0		CL4059.Contig1_Pooled	-2.08992	Down	0		CL4384.Contig3_Pooled	-2.39645	Down	0
CL3791.Contig1_Pooled	-2.09708	Down	0		CL7154.Contig1_Pooled	-4.2208	Down	0		CL8363.Contig1_Pooled	-2.10508	Down	0
Unigene23289_Pooled	3.53744	Up	0		Unigene26417_Pooled	1.32222	Up	0		CL4713.Contig1_Pooled	4.16825	Up	0
CL693.Contig2_Pooled	12.6944	Up	0		Unigene6800_Pooled	1.84221	Up	0		Unigene264_Pooled	3.79335	Up	0
CL3334.Contig1_Pooled	3.53327	Up	0		Unigene28967_Pooled	1.69845	Up	0		CL4269.Contig1_Pooled	-1.60942	Down	0
Unigene3569_Pooled	-2.66985	Down	0		Unigene20028_Pooled	1.15201	Up	0		CL7121.Contig1_Pooled	-1.4918	Down	0
CL1672.Contig1_Pooled	1.03664	Up	0		CL2165.Contig4_Pooled	-1.7525	Down	0		CL6433.Contig2_Pooled	5.58034	Up	0
CL2488.Contig1_Pooled	-4.52546	Down	0		Unigene6965_Pooled	-6.35247	Down	0		Unigene14308_Pooled	-2.83651	Down	0
Unigene17215_Pooled	8.42403	Up	0		CL2866.Contig2_Pooled	1.1275	Up	0		CL3208.Contig1_Pooled	-3.39988	Down	0
Unigene977_Pooled	3.31614	Up	0		CL8546.Contig2_Pooled	-2.56855	Down	0		CL6670.Contig1_Pooled	-2.09855	Down	0
CL193.Contig2_Pooled	1.13394	Up	0		CL8238.Contig2_Pooled	1.64722	Up	0		Unigene1803_Pooled	5.70341	Up	0
CL1643.Contig2_Pooled	12.681	Up	0		CL3481.Contig2_Pooled	1.0844	Up	0		CL4158.Contig2_Pooled	-2.27096	Down	0
CL7813.Contig3_Pooled	3.24384	Up	0		CL6951.Contig1_Pooled	3.61891	Up	0		Unigene3552_Pooled	1.02281	Up	0
Unigene22544_Pooled	2.11563	Up	0		CL7550.Contig2_Pooled	-4.04269	Down	0		Unigene291_Pooled	3.84677	Up	0
CL5045.Contig1_Pooled	1.94099	Up	0		Unigene38777_Pooled	-1.69498	Down	0		Unigene1846_Pooled	-2.03745	Down	0
Unigene32420_Pooled	5.89574	Up	0		CL8213.Contig2_Pooled	2.35404	Up	0		Unigene32364_Pooled	-1.09014	Down	0
CL4616.Contig1_Pooled	-1.23466	Down	0		CL2885.Contig3_Pooled	-2.81038	Down	0		CL7750.Contig2_Pooled	2.28919	Up	0
Unigene31672_Pooled	1.67651	Up	0		Unigene12707_Pooled	-1.67123	Down	0		Unigene26417_Pooled	1.41461	Up	0
Unigene38836_Pooled	-2.40978	Down	0		Unigene29029_Pooled	1.64976	Up	0		CL1221.Contig2_Pooled	2.31718	Up	0
CL914.Contig3_Pooled	6.84311	Up	0		Unigene15387_Pooled	2.92217	Up	0		Unigene7487_Pooled	-1.64476	Down	0
CL6551.Contig2_Pooled	1.88617	Up	0		Unigene18665_Pooled	-2.45149	Down	0		CL6295.Contig1_Pooled	1.82555	Up	0
Unigene46753_Pooled	-3.33865	Down	0		Unigene39443_Pooled	1.04651	Up	0		CL92.Contig3_Pooled	-5.20931	Down	0
Unigene41797_Pooled	-2.16043	Down	0		CL386.Contig3_Pooled	2.51075	Up	0		Unigene31460_Pooled	-4.61248	Down	0
Unigene3434_Pooled	3.08481	Up	0		Unigene1790_Pooled	-3.93125	Down	0		Unigene5651_Pooled	1.39686	Up	0
Unigene33209_Pooled	-1.27184	Down	0		Unigene1739_Pooled	8.15558	Up	0		CL3200.Contig2_Pooled	2.14005	Up	0
Unigene2315_Pooled	-2.93843	Down	0		Unigene12925_Pooled	-1.94872	Down	0		Unigene7639_Pooled	-4.31244	Down	0
Unigene1416_Pooled	2.68894	Up	0		Unigene29672_Pooled	2.59574	Up	0		CL7403.Contig2_Pooled	-1.60461	Down	0
Unigene1890_Pooled	1.41626	Up	0		Unigene6457_Pooled	-1.28015	Down	0		CL3087.Contig1_Pooled	-1.52729	Down	0
CL6445.Contig2_Pooled	-2.46666	Down	0		Unigene24295_Pooled	-1.41499	Down	0		CL4758.Contig1_Pooled	2.32142	Up	0
CL3076.Contig1_Pooled	-2.26132	Down	0		CL2592.Contig1_Pooled	-3.50302	Down	0		Unigene30796_Pooled	1.33948	Up	0
CL824.Contig6_Pooled	-2.18417	Down	0		Unigene35569_Pooled	2.28337	Up	0		Unigene19113_Pooled	1.39809	Up	0
CL5431.Contig2_Pooled	-1.551	Down	0		CL5809.Contig1_Pooled	2.13315	Up	0		CL7901.Contig1_Pooled	2.36464	Up	0
Unigene8203_Pooled	8.03415	Up	0		Unigene33900_Pooled	6.54372	Up	0		CL4341.Contig4_Pooled	-4.64068	Down	0
CL1473.Contig2_Pooled	1.59674	Up	0		Unigene18291_Pooled	-2.5553	Down	0		Unigene7173_Pooled	-2.47861	Down	0
CL1471.Contig1_Pooled	6.97955	Up	0		Unigene30651_Pooled	8.27437	Up	0		CL788.Contig2_Pooled	4.31234	Up	0
Unigene25715_Pooled	1.18984	Up	0		Unigene7356_Pooled	-1.84485	Down	0		Unigene4202_Pooled	-2.82517	Down	0
CL3289.Contig3_Pooled	-4.52663	Down	0		CL8065.Contig2_Pooled	-2.11024	Down	0		CL8564.Contig2_Pooled	-4.81711	Down	0
Unigene1159_Pooled	1.51554	Up	0		Unigene24884_Pooled	-1.46688	Down	0		Unigene1788_Pooled	4.23955	Up	0
CL4728.Contig1_Pooled	-1.57118	Down	0		Unigene44424_Pooled	1.24161	Up	0		Unigene5018_Pooled	1.87542	Up	0
Unigene39051_Pooled	-4.37249	Down	0		CL5746.Contig2_Pooled	1.82802	Up	0		CL3593.Contig4_Pooled	-1.40906	Down	0
Unigene39699_Pooled	1.09726	Up	0		Unigene19882_Pooled	1.5534	Up	0		CL5823.Contig3_Pooled	-3.56429	Down	0
Unigene7805_Pooled	11.2468	Up	0		CL2512.Contig2_Pooled	1.45123	Up	0		Unigene5307_Pooled	8.41604	Up	0
CL6973.Contig2_Pooled	1.88133	Up	0		Unigene12_Pooled	-5.14492	Down	0		CL877.Contig1_Pooled	-3.70084	Down	0
Unigene48326_Pooled	5.62359	Up	0		Unigene17388_Pooled	2.93797	Up	0		Unigene22637_Pooled	-1.11399	Down	0
CL507.Contig2_Pooled	-3.71857	Down	0		CL8621.Contig1_Pooled	-1.59282	Down	0		CL4790.Contig1_Pooled	-3.99351	Down	0
Unigene17753_Pooled	1.09989	Up	0		CL4641.Contig1_Pooled	1.62619	Up	0		Unigene24444_Pooled	4.70886	Up	0
Unigene41789_Pooled	-3.5385	Down	0		CL2021.Contig2_Pooled	-2.79442	Down	0		Unigene7811_Pooled	-1.4686	Down	0
Unigene23014_Pooled	2.88722	Up	0		Unigene23050_Pooled	1.13582	Up	0		Unigene46437_Pooled	-4.28031	Down	0
Unigene41580_Pooled	1.49688	Up	0		Unigene11533_Pooled	-5.33576	Down	0		Unigene12151_Pooled	-3.65888	Down	0
Unigene15489_Pooled	5.11503	Up	0		Unigene484_Pooled	2.9587	Up	0		Unigene34160_Pooled	1.86819	Up	0
Unigene20002_Pooled	-2.46853	Down	0		CL803.Contig1_Pooled	-1.17183	Down	0		CL1935.Contig2_Pooled	-7.15172	Down	0
CL4463.Contig1_Pooled	7.84786	Up	0		CL537.Contig1_Pooled	3.07948	Up	0		CL7023.Contig1_Pooled	3.62892	Up	0
Unigene37475_Pooled	-1.327	Down	0		CL970.Contig2_Pooled	-1.2565	Down	0		Unigene26965_Pooled	1.75068	Up	0
Unigene12165_Pooled	-1.35922	Down	0		CL3861.Contig1_Pooled	-1.54445	Down	0		Unigene46776_Pooled	-1.61088	Down	0
CL420.Contig6_Pooled	3.48367	Up	0		CL2940.Contig1_Pooled	-2.56082	Down	0		CL5371.Contig1_Pooled	-2.75771	Down	0
CL6715.Contig2_Pooled	-1.09175	Down	0		CL4341.Contig4_Pooled	-4.45641	Down	0		Unigene4445_Pooled	-1.03507	Down	0
Unigene18987_Pooled	1.82505	Up	0		CL4433.Contig1_Pooled	3.88302	Up	0		Unigene18969_Pooled	-2.43423	Down	0
Unigene46023_Pooled	6.01308	Up	0		Unigene33994_Pooled	6.90844	Up	0		Unigene43770_Pooled	4.06786	Up	0
Unigene4778_Pooled	1.64031	Up	0		Unigene29684_Pooled	1.28046	Up	0		Unigene4819_Pooled	1.98227	Up	0
CL90.Contig2_Pooled	5.09804	Up	0		Unigene15365_Pooled	6.22576	Up	0		Unigene38909_Pooled	1.94179	Up	0
Unigene34238_Pooled	1.82713	Up	0		CL267.Contig3_Pooled	2.96338	Up	0		CL8755.Contig1_Pooled	2.71637	Up	0
Unigene26353_Pooled	1.39759	Up	0		CL4287.Contig2_Pooled	1.21923	Up	0		CL2191.Contig4_Pooled	4.61525	Up	0
CL9010.Contig1_Pooled	4.9139	Up	0		CL1421.Contig2_Pooled	1.77848	Up	0		Unigene28924_Pooled	3.56178	Up	0
Unigene6790_Pooled	5.38059	Up	0		CL8637.Contig2_Pooled	1.53378	Up	0		CL5922.Contig3_Pooled	-1.05502	Down	0
Unigene17225_Pooled	2.10478	Up	0		CL207.Contig2_Pooled	-1.75653	Down	0		CL1542.Contig1_Pooled	-3.52126	Down	0
CL4790.Contig1_Pooled	-1.63551	Down	0		Unigene642_Pooled	4.04479	Up	0		Unigene7817_Pooled	2.97752	Up	0
CL4127.Contig2_Pooled	-2.25053	Down	0		Unigene13846_Pooled	6.04997	Up	0		CL2581.Contig4_Pooled	-2.28693	Down	0
CL560.Contig1_Pooled	-1.21902	Down	0		Unigene6687_Pooled	3.53565	Up	0		Unigene29054_Pooled	1.4621	Up	0
CL4960.Contig1_Pooled	4.12269	Up	0		Unigene20453_Pooled	-2.57184	Down	0		CL5677.Contig1_Pooled	-2.41532	Down	0
Unigene1836_Pooled	2.08423	Up	0		Unigene14538_Pooled	1.31489	Up	0		Unigene36643_Pooled	-1.84435	Down	0
Unigene4517_Pooled	-5.05551	Down	0		Unigene1551_Pooled	1.4864	Up	0		CL4707.Contig1_Pooled	2.08448	Up	0
CL6963.Contig1_Pooled	2.37862	Up	0		CL8060.Contig3_Pooled	-3.89793	Down	0		CL2552.Contig1_Pooled	-2.17783	Down	0
Unigene39679_Pooled	2.78216	Up	0		CL914.Contig4_Pooled	-5.36277	Down	0		Unigene22587_Pooled	7.24384	Up	0
Unigene30693_Pooled	3.61185	Up	0		CL3519.Contig3_Pooled	-1.99145	Down	0		Unigene29930_Pooled	3.16354	Up	0
CL4698.Contig1_Pooled	-2.42974	Down	0		CL8616.Contig1_Pooled	-2.43678	Down	0		Unigene19128_Pooled	1.90459	Up	0
CL3573.Contig2_Pooled	-1.72281	Down	0		CL4946.Contig1_Pooled	-4.1526	Down	0		Unigene40883_Pooled	2.58686	Up	0
CL5388.Contig2_Pooled	1.5806	Up	0		CL3087.Contig1_Pooled	-1.42815	Down	0		CL2663.Contig1_Pooled	-7.42997	Down	0
CL6573.Contig4_Pooled	1.27948	Up	0		CL779.Contig7_Pooled	-2.01471	Down	0		CL6614.Contig1_Pooled	-4.73419	Down	0
CL3002.Contig1_Pooled	-2.28789	Down	0		CL1819.Contig1_Pooled	1.11786	Up	0		CL8380.Contig3_Pooled	-1.92739	Down	0
CL7681.Contig1_Pooled	3.01659	Up	0		CL1259.Contig2_Pooled	-2.05339	Down	0		Unigene25719_Pooled	1.00591	Up	0
CL1668.Contig2_Pooled	-1.97441	Down	0		Unigene32306_Pooled	-1.47169	Down	0		CL334.Contig5_Pooled	7.57629	Up	0
CL1506.Contig2_Pooled	4.46792	Up	0		Unigene27856_Pooled	-2.54289	Down	0		CL970.Contig1_Pooled	2.02017	Up	0
CL5738.Contig3_Pooled	-2.26686	Down	0		Unigene14672_Pooled	-3.20488	Down	0		Unigene39443_Pooled	1.08406	Up	0
CL5736.Contig4_Pooled	3.60884	Up	0		CL2943.Contig1_Pooled	-4.56809	Down	0		Unigene30521_Pooled	-1.49516	Down	0
CL779.Contig2_Pooled	12.4845	Up	0		Unigene32349_Pooled	1.00969	Up	0		CL4630.Contig2_Pooled	1.9799	Up	0
Unigene38635_Pooled	5.19296	Up	0		CL5373.Contig1_Pooled	10.9675	Up	0		Unigene83_Pooled	-1.06719	Down	0
CL3860.Contig2_Pooled	5.09019	Up	0		CL6551.Contig1_Pooled	-2.58798	Down	0		Unigene4784_Pooled	-1.86509	Down	0
CL3626.Contig2_Pooled	1.25181	Up	0		CL4187.Contig2_Pooled	-2.31187	Down	0		CL6100.Contig3_Pooled	-2.33376	Down	0
Unigene1274_Pooled	4.24485	Up	0		Unigene41936_Pooled	1.34481	Up	0		Unigene12797_Pooled	-2.16284	Down	0
Unigene7321_Pooled	-1.18148	Down	0		Unigene5537_Pooled	1.33373	Up	0		CL9071.Contig1_Pooled	2.06877	Up	0
CL5526.Contig1_Pooled	8.76252	Up	0		Unigene24053_Pooled	1.26119	Up	0		CL3696.Contig1_Pooled	2.58638	Up	0
Unigene5786_Pooled	2.27829	Up	0		Unigene39674_Pooled	1.86673	Up	0		CL8434.Contig2_Pooled	-1.91628	Down	0
Unigene22201_Pooled	1.49294	Up	0		CL4439.Contig1_Pooled	1.12811	Up	0		CL3159.Contig2_Pooled	-3.50836	Down	0
Unigene16732_Pooled	8.21766	Up	1.79027e-307		CL4796.Contig2_Pooled	-4.14947	Down	0		Unigene1932_Pooled	2.66588	Up	0
CL3559.Contig2_Pooled	2.17049	Up	2.53351e-307		CL8035.Contig1_Pooled	-1.02977	Down	0		CL554.Contig3_Pooled	7.03714	Up	0
CL1202.Contig3_Pooled	1.96605	Up	1.50571e-305		Unigene7327_Pooled	1.40319	Up	0		CL472.Contig1_Pooled	-1.84804	Down	0
Unigene17246_Pooled	6.9249	Up	1.65767e-305		CL6635.Contig4_Pooled	-1.73342	Down	0		CL2251.Contig2_Pooled	-10.9922	Down	0
Unigene14379_Pooled	1.2142	Up	1.22594e-304		CL3444.Contig2_Pooled	-2.90853	Down	0		Unigene11212_Pooled	1.65571	Up	0
CL6928.Contig1_Pooled	-1.80327	Down	1.23082e-304		CL1410.Contig5_Pooled	1.60505	Up	0		Unigene14336_Pooled	1.34466	Up	0
Unigene18986_Pooled	3.85325	Up	3.91816e-304		CL4564.Contig3_Pooled	-3.86079	Down	0		Unigene9849_Pooled	2.47957	Up	0
CL9041.Contig1_Pooled	2.49635	Up	5.97993e-304		CL221.Contig10_Pooled	-7.4085	Down	0		CL8540.Contig1_Pooled	-1.03656	Down	0
CL8404.Contig1_Pooled	2.96214	Up	9.47427e-304		Unigene13412_Pooled	5.54476	Up	0		Unigene4454_Pooled	-2.4835	Down	0
Unigene12621_Pooled	-1.37335	Down	3.46057e-303		CL4155.Contig3_Pooled	-2.22725	Down	0		Unigene30182_Pooled	-1.80282	Down	0
CL4464.Contig1_Pooled	-2.26171	Down	1.34567e-302		Unigene3633_Pooled	-1.33507	Down	0		CL7071.Contig3_Pooled	-4.12797	Down	0
Unigene2633_Pooled	3.04971	Up	2.08031e-302		Unigene25773_Pooled	-3.49808	Down	0		Unigene43312_Pooled	-1.91123	Down	0
Unigene8_Pooled	5.52397	Up	6.93512e-302		CL2571.Contig1_Pooled	-2.67232	Down	0		Unigene1828_Pooled	-1.92864	Down	0
CL4413.Contig1_Pooled	-3.26526	Down	2.88898e-301		CL5175.Contig3_Pooled	2.41908	Up	0		CL1719.Contig5_Pooled	1.68098	Up	0
Unigene601_Pooled	-1.3314	Down	4.74081e-301		CL7609.Contig1_Pooled	-3.89474	Down	0		CL8213.Contig2_Pooled	2.42786	Up	0
Unigene7259_Pooled	2.36045	Up	1.34439e-300		Unigene7309_Pooled	-2.00644	Down	0		Unigene7085_Pooled	-1.17972	Down	0
Unigene5816_Pooled	-1.00113	Down	1.81213e-300		CL2961.Contig4_Pooled	-3.2844	Down	0		Unigene22645_Pooled	3.29998	Up	0
Unigene44624_Pooled	2.32482	Up	3.75732e-300		CL7351.Contig2_Pooled	-1.03324	Down	0		Unigene24511_Pooled	-2.29014	Down	0
Unigene7_Pooled	5.46497	Up	4.14041e-298		Unigene6467_Pooled	1.52092	Up	0		CL669.Contig1_Pooled	-3.45699	Down	0
Unigene33111_Pooled	1.79995	Up	8.86727e-298		CL3560.Contig7_Pooled	-4.18479	Down	0		CL2443.Contig1_Pooled	-2.00833	Down	0
CL1719.Contig2_Pooled	2.17627	Up	2.02979e-297		Unigene22375_Pooled	1.92141	Up	0		Unigene22375_Pooled	2.10809	Up	0
CL8820.Contig2_Pooled	2.82997	Up	1.89027e-296		CL2797.Contig2_Pooled	1.1394	Up	0		Unigene18697_Pooled	-1.45544	Down	0
CL3033.Contig6_Pooled	-3.90891	Down	2.48815e-296		Unigene32588_Pooled	3.13632	Up	0		Unigene6128_Pooled	-1.46674	Down	0
CL2123.Contig1_Pooled	2.13027	Up	5.66336e-296		Unigene27632_Pooled	6.88636	Up	0		Unigene35535_Pooled	8.20659	Up	0
Unigene45459_Pooled	7.59088	Up	1.13932e-295		Unigene25179_Pooled	1.4526	Up	0		Unigene20037_Pooled	-4.11432	Down	0
Unigene26360_Pooled	12.3801	Up	2.18185e-295		Unigene35972_Pooled	3.97456	Up	0		CL2663.Contig2_Pooled	-9.27708	Down	0
CL3378.Contig2_Pooled	-1.82233	Down	4.28327e-295		Unigene31637_Pooled	-3.07836	Down	0		CL4465.Contig1_Pooled	3.24221	Up	0
CL6540.Contig1_Pooled	3.06535	Up	3.19076e-294		CL4206.Contig1_Pooled	6.60891	Up	0		CL4118.Contig1_Pooled	-2.91555	Down	0
CL4654.Contig6_Pooled	1.74716	Up	3.22898e-294		CL693.Contig2_Pooled	-4.00838	Down	0		Unigene601_Pooled	-2.76814	Down	0
CL1495.Contig2_Pooled	-2.8751	Down	1.01121e-293		Unigene47821_Pooled	1.044	Up	0		CL803.Contig1_Pooled	-1.20225	Down	0
Unigene4719_Pooled	1.40955	Up	3.16819e-293		CL8369.Contig2_Pooled	14.1309	Up	0		CL80.Contig1_Pooled	-2.61907	Down	0
Unigene35569_Pooled	6.47955	Up	3.71875e-293		Unigene33322_Pooled	2.11425	Up	0		CL901.Contig2_Pooled	4.62179	Up	0
CL1096.Contig2_Pooled	7.28191	Up	2.49852e-292		CL7534.Contig1_Pooled	-4.14729	Down	0		CL7756.Contig1_Pooled	-2.07112	Down	0
Unigene4685_Pooled	4.23124	Up	3.28868e-292		Unigene6890_Pooled	-1.17346	Down	0		Unigene28917_Pooled	-3.28481	Down	0
CL2962.Contig3_Pooled	2.56675	Up	3.89867e-291		CL3004.Contig1_Pooled	-1.26466	Down	0		Unigene18285_Pooled	8.64164	Up	0
Unigene44598_Pooled	1.88663	Up	4.11263e-291		CL6025.Contig1_Pooled	-2.03367	Down	0		CL7286.Contig1_Pooled	-6.96332	Down	0
Unigene3143_Pooled	1.14852	Up	9.09482e-290		Unigene30374_Pooled	2.88551	Up	0		CL6686.Contig2_Pooled	-2.11394	Down	0
CL5728.Contig3_Pooled	8.99267	Up	3.98961e-289		CL1156.Contig2_Pooled	1.62987	Up	0		CL6275.Contig2_Pooled	3.62965	Up	0
CL4463.Contig2_Pooled	4.54718	Up	1.46687e-288		Unigene14336_Pooled	1.2252	Up	0		CL81.Contig3_Pooled	6.74815	Up	0
Unigene7623_Pooled	-1.38698	Down	2.60784e-288		Unigene9843_Pooled	1.06175	Up	0		CL4810.Contig3_Pooled	1.75383	Up	0
CL7022.Contig1_Pooled	2.96761	Up	3.11463e-288		Unigene24013_Pooled	-1.86431	Down	0		Unigene31451_Pooled	2.32656	Up	0
Unigene7781_Pooled	3.22258	Up	3.59189e-288		Unigene26483_Pooled	-5.75387	Down	0		Unigene6904_Pooled	1.3463	Up	0
CL8759.Contig1_Pooled	-1.81089	Down	3.75836e-288		Unigene10897_Pooled	1.0904	Up	0		CL2585.Contig3_Pooled	-2.24115	Down	0
CL5563.Contig6_Pooled	2.65716	Up	4.46864e-288		CL3080.Contig2_Pooled	1.86267	Up	0		CL1307.Contig2_Pooled	11.099	Up	0
Unigene12614_Pooled	1.66872	Up	6.92353e-288		CL7929.Contig1_Pooled	-3.62546	Down	0		Unigene5537_Pooled	1.40571	Up	0
Unigene45576_Pooled	3.00996	Up	7.44245e-288		CL6493.Contig2_Pooled	1.36528	Up	0		Unigene1739_Pooled	7.93797	Up	0
CL2892.Contig1_Pooled	2.12636	Up	8.91957e-288		Unigene27883_Pooled	2.74593	Up	0		Unigene2043_Pooled	-1.33226	Down	0
Unigene8168_Pooled	1.2945	Up	1.03726e-287		Unigene5655_Pooled	1.39585	Up	0		CL4144.Contig2_Pooled	4.19905	Up	0
CL1324.Contig2_Pooled	1.8581	Up	1.88381e-287		CL6544.Contig2_Pooled	4.60787	Up	0		Unigene6343_Pooled	-2.23599	Down	0
CL5180.Contig2_Pooled	-1.05209	Down	3.33216e-287		Unigene40639_Pooled	-1.9714	Down	0		Unigene8112_Pooled	4.68632	Up	0
Unigene3029_Pooled	1.10686	Up	3.25416e-286		Unigene24444_Pooled	3.39932	Up	0		CL2657.Contig1_Pooled	-4.53465	Down	0
CL4413.Contig2_Pooled	-3.41675	Down	6.23439e-286		Unigene31698_Pooled	-2.81465	Down	0		Unigene24053_Pooled	1.32316	Up	0
CL4377.Contig3_Pooled	-1.02185	Down	6.38266e-286		Unigene17361_Pooled	-3.20568	Down	0		Unigene38757_Pooled	1.35526	Up	0
Unigene24903_Pooled	3.69288	Up	6.21779e-285		Unigene5220_Pooled	-4.0785	Down	0		Unigene2806_Pooled	-5.08704	Down	0
CL6237.Contig3_Pooled	1.70052	Up	1.96531e-284		CL1410.Contig6_Pooled	1.67195	Up	0		Unigene30651_Pooled	8.04082	Up	0
CL4940.Contig9_Pooled	-4.43462	Down	2.01621e-284		CL6628.Contig2_Pooled	-4.82255	Down	0		Unigene11648_Pooled	1.78042	Up	0
CL1407.Contig8_Pooled	3.30524	Up	2.6249e-284		Unigene28941_Pooled	1.39853	Up	0		CL2911.Contig2_Pooled	-1.99256	Down	0
CL4783.Contig2_Pooled	2.91711	Up	1.04688e-282		Unigene23312_Pooled	1.26303	Up	0		CL7526.Contig1_Pooled	1.43434	Up	0
CL1732.Contig1_Pooled	-2.9929	Down	1.22723e-282		Unigene3080_Pooled	4.4083	Up	0		CL1764.Contig1_Pooled	-2.33703	Down	0
Unigene24836_Pooled	4.31321	Up	1.65525e-282		CL4641.Contig2_Pooled	2.75442	Up	0		CL2208.Contig1_Pooled	-4.0133	Down	0
Unigene24412_Pooled	1.04983	Up	2.93877e-282		CL4781.Contig3_Pooled	2.72511	Up	0		Unigene1131_Pooled	1.50129	Up	0
Unigene3137_Pooled	-1.25398	Down	1.56514e-281		Unigene14665_Pooled	1.42625	Up	0		Unigene43308_Pooled	3.83692	Up	0
Unigene29945_Pooled	1.53493	Up	1.64861e-281		CL2167.Contig2_Pooled	-1.64084	Down	0		Unigene28913_Pooled	-1.0462	Down	0
CL7781.Contig1_Pooled	-2.34126	Down	3.86331e-281		Unigene5237_Pooled	-3.548	Down	0		Unigene17264_Pooled	-1.31072	Down	0
Unigene6645_Pooled	-1.71324	Down	4.62432e-281		CL3914.Contig4_Pooled	-2.65448	Down	0		CL5097.Contig1_Pooled	-5.63629	Down	0
CL5823.Contig3_Pooled	-1.41203	Down	1.71347e-280		Unigene45581_Pooled	1.82905	Up	0		Unigene2404_Pooled	-1.86635	Down	0
Unigene6755_Pooled	3.67443	Up	2.80363e-280		CL1440.Contig6_Pooled	-4.72625	Down	0		Unigene4982_Pooled	-3.10559	Down	0
Unigene246_Pooled	2.6162	Up	3.56831e-280		Unigene291_Pooled	2.88738	Up	0		Unigene6393_Pooled	1.278	Up	0
Unigene38679_Pooled	1.7325	Up	4.94855e-280		CL7991.Contig1_Pooled	-2.92684	Down	0		CL5243.Contig1_Pooled	7.21598	Up	0
Unigene1774_Pooled	-1.21588	Down	5.39607e-280		Unigene28895_Pooled	3.96138	Up	0		CL267.Contig3_Pooled	9.69188	Up	0
CL7834.Contig1_Pooled	2.98922	Up	3.09115e-279		Unigene3143_Pooled	1.17657	Up	0		CL8627.Contig1_Pooled	-3.60663	Down	0
Unigene29905_Pooled	2.69393	Up	7.22783e-279		Unigene30213_Pooled	10.0243	Up	0		Unigene33174_Pooled	2.60941	Up	0
Unigene28256_Pooled	-2.74706	Down	9.64938e-279		Unigene32394_Pooled	-1.83486	Down	0		CL3086.Contig4_Pooled	-2.25706	Down	0
CL3363.Contig3_Pooled	6.62305	Up	2.52081e-278		Unigene47426_Pooled	-5.43601	Down	0		Unigene15243_Pooled	1.95784	Up	0
CL7644.Contig1_Pooled	2.54353	Up	4.68661e-278		Unigene7362_Pooled	1.11856	Up	0		CL4697.Contig1_Pooled	-1.69847	Down	0
CL2187.Contig11_Pooled	-1.22949	Down	8.50184e-278		Unigene41582_Pooled	1.51162	Up	0		Unigene24907_Pooled	-1.36044	Down	0
Unigene26822_Pooled	1.0786	Up	1.44174e-277		CL1221.Contig3_Pooled	1.98803	Up	0		Unigene4618_Pooled	4.69122	Up	0
CL4550.Contig1_Pooled	1.34456	Up	1.88966e-277		CL1424.Contig1_Pooled	-2.46487	Down	0		CL6951.Contig1_Pooled	3.53218	Up	0
Unigene27055_Pooled	1.02289	Up	3.62555e-277		Unigene15243_Pooled	1.79003	Up	0		Unigene16684_Pooled	-1.96995	Down	0
CL2076.Contig1_Pooled	-1.74432	Down	7.40932e-277		CL7355.Contig2_Pooled	2.15022	Up	0		CL4341.Contig1_Pooled	-1.78013	Down	0
CL4049.Contig2_Pooled	-6.34055	Down	2.2069e-276		Unigene7198_Pooled	2.81017	Up	0		Unigene32336_Pooled	-1.38544	Down	0
CL1778.Contig8_Pooled	2.90099	Up	3.75702e-276		Unigene37475_Pooled	1.77155	Up	0		CL3378.Contig6_Pooled	-4.15757	Down	0
Unigene44996_Pooled	-2.79734	Down	9.23238e-276		Unigene418_Pooled	6.54685	Up	0		Unigene5323_Pooled	-1.92922	Down	0
CL5216.Contig1_Pooled	-1.68261	Down	1.34744e-275		Unigene18697_Pooled	-1.361	Down	0		CL1599.Contig3_Pooled	-3.1883	Down	0
CL6700.Contig2_Pooled	10.908	Up	1.65546e-275		CL3525.Contig2_Pooled	2.65518	Up	0		CL3378.Contig5_Pooled	-3.74021	Down	0
CL9055.Contig2_Pooled	1.96687	Up	2.28126e-275		CL1473.Contig2_Pooled	-2.80589	Down	0		CL6439.Contig2_Pooled	5.42959	Up	0
CL214.Contig2_Pooled	-2.47678	Down	3.33479e-275		Unigene27371_Pooled	-1.23323	Down	0		Unigene33900_Pooled	6.61745	Up	0
CL6862.Contig1_Pooled	2.22939	Up	4.29872e-275		Unigene11417_Pooled	-1.08869	Down	0		CL4654.Contig1_Pooled	-7.50452	Down	0
Unigene2625_Pooled	-2.44213	Down	9.58434e-275		CL7107.Contig1_Pooled	-2.524	Down	0		Unigene7238_Pooled	-1.80973	Down	0
Unigene27027_Pooled	6.74979	Up	1.25032e-274		CL7685.Contig2_Pooled	2.22921	Up	0		CL3378.Contig2_Pooled	-5.7803	Down	0
Unigene21910_Pooled	2.4863	Up	1.21438e-273		Unigene29663_Pooled	1.01925	Up	0		Unigene21303_Pooled	-2.81417	Down	0
CL221.Contig6_Pooled	-12.2402	Down	3.92154e-273		Unigene6462_Pooled	-1.23459	Down	0		Unigene38903_Pooled	-2.16094	Down	0
CL3261.Contig3_Pooled	2.61434	Up	6.58134e-273		CL4063.Contig6_Pooled	1.10152	Up	0		CL400.Contig2_Pooled	2.79802	Up	0
Unigene975_Pooled	2.03066	Up	7.20668e-273		CL139.Contig4_Pooled	-1.79268	Down	0		CL1708.Contig3_Pooled	1.72987	Up	0
Unigene7564_Pooled	1.80961	Up	1.10013e-272		CL1986.Contig1_Pooled	-3.71911	Down	0		CL3289.Contig4_Pooled	-3.07492	Down	0
Unigene6493_Pooled	2.8257	Up	8.46439e-272		CL7267.Contig2_Pooled	4.90624	Up	0		Unigene25386_Pooled	-2.26598	Down	0
Unigene24411_Pooled	6.07256	Up	1.09369e-271		CL1791.Contig1_Pooled	-3.23884	Down	0		CL4176.Contig1_Pooled	7.86447	Up	0
CL3545.Contig1_Pooled	3.30964	Up	2.25781e-271		CL2663.Contig1_Pooled	-7.10428	Down	0		CL7362.Contig2_Pooled	-2.75014	Down	0
Unigene29446_Pooled	10.8791	Up	2.39372e-271		Unigene1272_Pooled	8.36372	Up	0		Unigene33368_Pooled	-1.85752	Down	0
Unigene32886_Pooled	4.90434	Up	3.428e-271		Unigene3848_Pooled	-1.63782	Down	0		Unigene43322_Pooled	-1.22295	Down	0
Unigene47425_Pooled	1.56102	Up	4.01987e-271		Unigene7086_Pooled	7.21326	Up	0		CL1421.Contig2_Pooled	1.79363	Up	0
CL7107.Contig2_Pooled	2.30917	Up	1.25673e-270		Unigene8112_Pooled	8.74187	Up	0		CL386.Contig3_Pooled	2.45048	Up	0
Unigene28281_Pooled	-1.00413	Down	1.15097e-269		CL2812.Contig2_Pooled	-2.44667	Down	0		CL1667.Contig1_Pooled	1.04046	Up	0
CL379.Contig1_Pooled	2.58494	Up	1.70357e-269		Unigene7325_Pooled	-1.06925	Down	0		CL6096.Contig2_Pooled	5.46576	Up	0
Unigene42572_Pooled	1.98165	Up	3.06905e-269		Unigene22376_Pooled	-1.92794	Down	0		CL765.Contig1_Pooled	-3.61702	Down	0
Unigene1953_Pooled	1.09751	Up	5.8879e-269		Unigene46773_Pooled	-2.89558	Down	0		Unigene25196_Pooled	-1.80202	Down	0
CL8144.Contig1_Pooled	-1.59169	Down	1.05709e-268		CL2102.Contig2_Pooled	3.44095	Up	0		CL2839.Contig2_Pooled	1.29356	Up	0
CL4685.Contig1_Pooled	1.16216	Up	1.22819e-268		Unigene7321_Pooled	1.60318	Up	0		CL5376.Contig1_Pooled	7.8178	Up	0
CL502.Contig3_Pooled	4.29897	Up	1.51591e-268		CL5840.Contig2_Pooled	-2.20013	Down	0		CL1661.Contig3_Pooled	-3.0919	Down	0
Unigene3908_Pooled	-1.47861	Down	2.85171e-268		Unigene11648_Pooled	1.59106	Up	0		CL1744.Contig2_Pooled	-1.25285	Down	0
CL8432.Contig1_Pooled	-1.52615	Down	4.7106e-268		Unigene6771_Pooled	-3.53556	Down	0		Unigene31072_Pooled	1.23814	Up	0
Unigene39691_Pooled	-1.5734	Down	1.4224e-267		Unigene6777_Pooled	1.05669	Up	0		Unigene43785_Pooled	5.32516	Up	0
CL7286.Contig1_Pooled	-1.60152	Down	1.87736e-267		Unigene35963_Pooled	1.33896	Up	0		CL2321.Contig3_Pooled	2.92491	Up	0
CL1778.Contig1_Pooled	2.21877	Up	4.79232e-267		Unigene6289_Pooled	5.10751	Up	0		Unigene32588_Pooled	3.30532	Up	0
CL771.Contig3_Pooled	2.31009	Up	2.42252e-266		Unigene36262_Pooled	1.35891	Up	0		Unigene6645_Pooled	-4.47532	Down	0
CL7666.Contig1_Pooled	2.90453	Up	6.60263e-266		Unigene13658_Pooled	2.28026	Up	0		CL3006.Contig2_Pooled	-1.2808	Down	0
Unigene23993_Pooled	1.44728	Up	1.44824e-265		CL5445.Contig3_Pooled	3.13841	Up	0		Unigene28895_Pooled	4.57701	Up	0
Unigene862_Pooled	4.25565	Up	1.87944e-265		Unigene4387_Pooled	-2.49825	Down	0		CL6673.Contig2_Pooled	1.56595	Up	0
CL4682.Contig4_Pooled	-4.01565	Down	3.70813e-265		CL6928.Contig4_Pooled	-4.41617	Down	0		CL3128.Contig2_Pooled	-4.02501	Down	0
CL3852.Contig2_Pooled	5.98659	Up	4.28427e-265		CL1197.Contig1_Pooled	-4.61951	Down	0		Unigene31677_Pooled	-1.42129	Down	0
CL2581.Contig1_Pooled	12.1656	Up	5.00443e-265		Unigene47427_Pooled	-5.11202	Down	0		CL3698.Contig1_Pooled	-2.26641	Down	0
Unigene35947_Pooled	1.73702	Up	6.85825e-265		Unigene11389_Pooled	4.03076	Up	0		Unigene589_Pooled	-1.49743	Down	0
CL3132.Contig1_Pooled	4.14358	Up	1.18003e-264		Unigene1950_Pooled	3.68478	Up	0		Unigene40271_Pooled	2.59243	Up	0
CL8596.Contig1_Pooled	1.23592	Up	2.82524e-264		CL810.Contig1_Pooled	-1.36138	Down	0		Unigene2653_Pooled	-3.38455	Down	0
Unigene4752_Pooled	1.51445	Up	2.92122e-264		Unigene28646_Pooled	8.16863	Up	0		Unigene41775_Pooled	-2.52937	Down	0
CL5577.Contig1_Pooled	1.99452	Up	1.24689e-263		Unigene2568_Pooled	-2.44507	Down	0		Unigene30166_Pooled	1.92559	Up	0
CL2376.Contig1_Pooled	-2.99233	Down	1.65023e-263		CL1772.Contig2_Pooled	1.54618	Up	0		CL5329.Contig2_Pooled	-3.32248	Down	0
Unigene36156_Pooled	-1.05301	Down	3.69346e-263		Unigene46451_Pooled	1.77217	Up	0		CL6302.Contig1_Pooled	6.45453	Up	0
Unigene17391_Pooled	2.56065	Up	1.40426e-262		Unigene41563_Pooled	6.71068	Up	0		CL4543.Contig1_Pooled	3.7151	Up	0
CL7409.Contig1_Pooled	-1.76097	Down	3.94495e-262		CL3696.Contig1_Pooled	2.14659	Up	0		Unigene27883_Pooled	10.1378	Up	0
CL2981.Contig3_Pooled	-3.05476	Down	3.40865e-261		CL2898.Contig2_Pooled	-5.4383	Down	0		Unigene14845_Pooled	-1.41588	Down	0
CL684.Contig2_Pooled	-1.63917	Down	6.73961e-261		CL6523.Contig1_Pooled	-5.9235	Down	0		CL8586.Contig1_Pooled	-3.12227	Down	0
Unigene37002_Pooled	2.97244	Up	2.58848e-260		Unigene27675_Pooled	-3.08523	Down	0		Unigene28941_Pooled	1.45108	Up	0
Unigene20451_Pooled	-2.66642	Down	3.21528e-260		CL3636.Contig2_Pooled	-3.42961	Down	0		CL8674.Contig2_Pooled	-2.60853	Down	0
CL1190.Contig1_Pooled	-3.58298	Down	6.40085e-260		Unigene602_Pooled	1.2095	Up	0		CL4321.Contig2_Pooled	3.6687	Up	0
CL6187.Contig5_Pooled	1.84319	Up	1.37892e-259		Unigene2012_Pooled	1.63283	Up	0		CL5485.Contig1_Pooled	-2.21404	Down	0
CL4392.Contig4_Pooled	12.1245	Up	1.44756e-259		Unigene176_Pooled	-1.60357	Down	0		Unigene23960_Pooled	2.77432	Up	0
Unigene264_Pooled	2.56047	Up	3.43677e-259		CL7507.Contig2_Pooled	-2.65621	Down	0		Unigene1950_Pooled	4.38822	Up	0
Unigene27654_Pooled	7.16247	Up	5.91409e-259		Unigene47415_Pooled	1.43706	Up	0		CL7355.Contig2_Pooled	2.27771	Up	0
Unigene4820_Pooled	-1.1329	Down	7.55818e-259		CL6828.Contig1_Pooled	-5.61449	Down	0		Unigene222_Pooled	2.67243	Up	0
Unigene32787_Pooled	3.73942	Up	1.42414e-258		Unigene1485_Pooled	-1.4723	Down	0		Unigene11389_Pooled	6.3791	Up	0
CL2215.Contig1_Pooled	3.77321	Up	1.49979e-258		Unigene7487_Pooled	-1.46342	Down	0		Unigene19460_Pooled	-1.38806	Down	0
CL2592.Contig1_Pooled	1.42525	Up	2.33235e-258		CL7568.Contig1_Pooled	6.85548	Up	0		Unigene13093_Pooled	1.62494	Up	0
CL4174.Contig2_Pooled	-1.30993	Down	2.70645e-258		Unigene35535_Pooled	9.91818	Up	0		Unigene3078_Pooled	-1.66691	Down	0
CL3731.Contig3_Pooled	3.88323	Up	2.7346e-258		CL7362.Contig2_Pooled	-2.6091	Down	0		Unigene36272_Pooled	-1.82948	Down	0
Unigene18827_Pooled	5.75835	Up	7.22638e-258		CL2634.Contig2_Pooled	2.75616	Up	0		CL8759.Contig1_Pooled	-4.87477	Down	0
CL5556.Contig2_Pooled	-1.85516	Down	1.23162e-257		Unigene27702_Pooled	-2.01529	Down	0		CL33.Contig1_Pooled	1.68077	Up	0
CL1778.Contig5_Pooled	-7.23599	Down	1.4018e-257		CL7537.Contig2_Pooled	-1.9934	Down	0		CL1870.Contig5_Pooled	2.72026	Up	0
CL7758.Contig2_Pooled	-1.85783	Down	1.69159e-257		Unigene19593_Pooled	8.67999	Up	0		Unigene14867_Pooled	-2.99364	Down	0
CL747.Contig2_Pooled	-3.50987	Down	4.9916e-257		CL5477.Contig1_Pooled	-2.4618	Down	0		CL5255.Contig3_Pooled	2.06913	Up	0
Unigene37814_Pooled	-2.43837	Down	5.40249e-257		CL1142.Contig1_Pooled	1.44343	Up	0		Unigene24011_Pooled	1.26673	Up	0
Unigene37003_Pooled	3.68264	Up	7.51602e-257		Unigene11181_Pooled	-5.327	Down	0		Unigene1259_Pooled	1.95102	Up	0
Unigene33214_Pooled	3.02239	Up	5.55807e-256		CL4713.Contig1_Pooled	2.82299	Up	0		Unigene27611_Pooled	-1.78917	Down	0
Unigene2747_Pooled	-2.66446	Down	8.70844e-256		CL7675.Contig1_Pooled	1.88634	Up	0		CL8606.Contig2_Pooled	-2.22164	Down	0
CL2695.Contig1_Pooled	-1.88886	Down	1.5093e-255		CL2321.Contig3_Pooled	2.53987	Up	0		Unigene12900_Pooled	-1.22143	Down	0
Unigene10773_Pooled	-1.29442	Down	4.86649e-255		Unigene42200_Pooled	-1.99129	Down	0		Unigene6036_Pooled	3.52866	Up	0
CL696.Contig1_Pooled	1.66155	Up	6.62146e-255		CL8399.Contig1_Pooled	-3.77014	Down	0		CL5577.Contig2_Pooled	-1.89654	Down	0
CL6237.Contig2_Pooled	2.27168	Up	6.72468e-255		Unigene30868_Pooled	-2.56404	Down	0		Unigene2131_Pooled	-3.53948	Down	0
Unigene1496_Pooled	1.03366	Up	7.20073e-255		CL5847.Contig3_Pooled	1.08838	Up	0		Unigene14761_Pooled	1.6057	Up	0
CL4381.Contig1_Pooled	1.49082	Up	1.34089e-254		Unigene33258_Pooled	-1.48651	Down	0		CL5318.Contig1_Pooled	-1.88618	Down	0
Unigene5920_Pooled	-1.07533	Down	1.54613e-254		Unigene3018_Pooled	-1.00136	Down	0		CL3659.Contig1_Pooled	-2.53631	Down	0
CL154.Contig1_Pooled	-1.66387	Down	1.37795e-253		CL7646.Contig1_Pooled	1.66563	Up	0		Unigene4575_Pooled	-2.19592	Down	0
CL6413.Contig1_Pooled	4.14832	Up	1.42725e-253		Unigene29915_Pooled	-3.70945	Down	0		Unigene5816_Pooled	-1.75445	Down	0
Unigene8024_Pooled	-1.61508	Down	2.32269e-253		Unigene14726_Pooled	1.30058	Up	0		CL4754.Contig3_Pooled	2.20678	Up	0
CL3255.Contig2_Pooled	-1.42061	Down	2.74879e-253		CL2178.Contig4_Pooled	2.70866	Up	0		Unigene642_Pooled	3.824	Up	0
Unigene32392_Pooled	12.075	Up	3.97757e-253		Unigene20784_Pooled	-1.17287	Down	0		CL1603.Contig2_Pooled	-2.65462	Down	0
CL3545.Contig3_Pooled	2.6508	Up	4.426e-253		Unigene32408_Pooled	-1.10999	Down	0		CL6439.Contig4_Pooled	6.24019	Up	0
CL661.Contig2_Pooled	-1.15247	Down	8.3983e-253		CL3391.Contig2_Pooled	-1.93651	Down	0		Unigene7973_Pooled	-1.19116	Down	0
Unigene2011_Pooled	2.06789	Up	1.0301e-252		CL4395.Contig1_Pooled	1.27971	Up	0		Unigene18872_Pooled	-4.4906	Down	0
Unigene18868_Pooled	3.24087	Up	1.20101e-252		Unigene7988_Pooled	4.34761	Up	0		Unigene18677_Pooled	-1.76568	Down	0
Unigene23568_Pooled	-1.01577	Down	2.76644e-252		CL3274.Contig3_Pooled	-1.30385	Down	0		CL783.Contig2_Pooled	-2.64525	Down	0
CL4840.Contig1_Pooled	-2.23492	Down	3.12075e-252		Unigene39692_Pooled	1.76943	Up	0		Unigene32006_Pooled	-1.7002	Down	0
Unigene4434_Pooled	1.42628	Up	4.23076e-252		Unigene12619_Pooled	2.40896	Up	0		CL2661.Contig3_Pooled	-1.42823	Down	0
CL2771.Contig12_Pooled	-3.04582	Down	5.5976e-252		Unigene42795_Pooled	1.4042	Up	0		Unigene2808_Pooled	-2.79479	Down	0
CL8472.Contig2_Pooled	1.31166	Up	1.05029e-251		Unigene39060_Pooled	3.66941	Up	0		Unigene15365_Pooled	7.21461	Up	0
CL4940.Contig1_Pooled	2.14216	Up	2.28866e-251		Unigene40833_Pooled	-2.31107	Down	0		Unigene15334_Pooled	1.55696	Up	0
Unigene15242_Pooled	1.79568	Up	2.78242e-250		Unigene902_Pooled	-1.82574	Down	0		CL1204.Contig3_Pooled	3.54561	Up	0
CL1591.Contig3_Pooled	1.79725	Up	3.01008e-250		Unigene35518_Pooled	-7.05293	Down	0		Unigene19882_Pooled	1.48286	Up	0
Unigene26460_Pooled	5.29195	Up	3.41035e-250		Unigene11402_Pooled	-1.73201	Down	0		Unigene1240_Pooled	-1.16212	Down	0
CL9024.Contig1_Pooled	1.86006	Up	6.91875e-250		CL3752.Contig2_Pooled	1.0372	Up	0		CL4321.Contig1_Pooled	4.24394	Up	0
CL5229.Contig1_Pooled	-4.39783	Down	1.21831e-249		Unigene44704_Pooled	1.53571	Up	0		CL1075.Contig1_Pooled	-1.46872	Down	0
Unigene29686_Pooled	2.03067	Up	3.86163e-249		Unigene26965_Pooled	1.43022	Up	0		Unigene30585_Pooled	3.98479	Up	0
CL1427.Contig1_Pooled	2.77748	Up	6.08124e-249		CL7876.Contig1_Pooled	-1.99932	Down	0		CL5359.Contig1_Pooled	-1.42186	Down	0
Unigene9027_Pooled	2.23625	Up	1.72104e-248		CL8896.Contig1_Pooled	-3.64226	Down	0		Unigene2213_Pooled	-1.14203	Down	0
Unigene12822_Pooled	-1.43093	Down	2.37681e-248		Unigene17949_Pooled	3.095	Up	0		CL6928.Contig1_Pooled	-3.98965	Down	0
Unigene17779_Pooled	3.25838	Up	2.69822e-248		Unigene31689_Pooled	8.42476	Up	0		CL4018.Contig2_Pooled	3.01765	Up	0
CL4429.Contig2_Pooled	-1.55004	Down	3.14006e-248		Unigene37502_Pooled	-1.65386	Down	0		Unigene16570_Pooled	-2.12768	Down	0
CL4458.Contig2_Pooled	1.32718	Up	3.49383e-248		CL4269.Contig1_Pooled	-1.40599	Down	0		CL1006.Contig2_Pooled	-3.29348	Down	0
Unigene30827_Pooled	-2.01119	Down	7.43759e-248		Unigene31072_Pooled	1.10763	Up	0		Unigene3886_Pooled	-3.27617	Down	0
CL4741.Contig6_Pooled	-1.94424	Down	1.44775e-247		Unigene7120_Pooled	3.08261	Up	0		Unigene28646_Pooled	7.44698	Up	0
Unigene24469_Pooled	-3.45678	Down	2.4324e-247		CL386.Contig4_Pooled	1.27213	Up	0		CL1345.Contig2_Pooled	1.50218	Up	0
CL8768.Contig1_Pooled	-2.07655	Down	7.14806e-247		CL7851.Contig1_Pooled	-1.20966	Down	0		CL7503.Contig1_Pooled	-4.33833	Down	0
CL2699.Contig1_Pooled	3.50742	Up	7.69809e-247		CL1636.Contig2_Pooled	-2.36043	Down	0		Unigene30868_Pooled	-2.64466	Down	0
CL3866.Contig2_Pooled	1.36304	Up	8.20147e-247		CL2585.Contig1_Pooled	-1.2995	Down	0		Unigene30544_Pooled	-1.62232	Down	0
Unigene1042_Pooled	-1.34169	Down	3.8524e-246		CL5200.Contig3_Pooled	-3.84936	Down	0		Unigene29029_Pooled	1.53538	Up	0
Unigene6474_Pooled	-2.06169	Down	4.71016e-246		CL14.Contig2_Pooled	-3.5787	Down	0		Unigene587_Pooled	-3.38617	Down	0
CL3073.Contig1_Pooled	-1.50761	Down	6.81802e-246		Unigene10099_Pooled	-1.91849	Down	0		Unigene27632_Pooled	7.11621	Up	0
Unigene7537_Pooled	2.20853	Up	9.79876e-246		Unigene35319_Pooled	4.52867	Up	0		CL6610.Contig1_Pooled	2.10677	Up	0
CL2696.Contig1_Pooled	2.58644	Up	1.00808e-245		Unigene35765_Pooled	2.38089	Up	0		CL6891.Contig2_Pooled	-3.39588	Down	0
CL6751.Contig1_Pooled	1.49912	Up	1.36192e-245		CL297.Contig1_Pooled	-1.79516	Down	0		Unigene8097_Pooled	2.08916	Up	0
Unigene2732_Pooled	6.10663	Up	2.39493e-245		CL4082.Contig3_Pooled	-4.18878	Down	0		Unigene15941_Pooled	1.00654	Up	0
Unigene17273_Pooled	4.61514	Up	2.6341e-245		CL7470.Contig1_Pooled	-1.69093	Down	0		CL3573.Contig2_Pooled	-3.43154	Down	0
CL4176.Contig2_Pooled	12.0129	Up	2.95926e-245		Unigene20193_Pooled	2.18104	Up	0		Unigene34251_Pooled	1.45688	Up	0
Unigene15646_Pooled	4.61422	Up	3.92981e-245		CL1466.Contig1_Pooled	-5.5458	Down	0		CL4206.Contig1_Pooled	6.95323	Up	0
CL5635.Contig1_Pooled	1.06507	Up	5.2112e-245		Unigene26360_Pooled	-4.73101	Down	0		Unigene6107_Pooled	2.296	Up	0
CL5268.Contig1_Pooled	4.83077	Up	1.70881e-243		Unigene4776_Pooled	2.04911	Up	0		Unigene35765_Pooled	2.63086	Up	0
Unigene38217_Pooled	4.393	Up	3.16352e-243		CL887.Contig2_Pooled	-2.01514	Down	0		CL1014.Contig2_Pooled	-1.36468	Down	0
Unigene6499_Pooled	-1.58616	Down	6.53748e-243		Unigene9326_Pooled	-1.40562	Down	0		CL926.Contig1_Pooled	-1.70175	Down	0
Unigene31460_Pooled	-1.39827	Down	3.48101e-242		Unigene40370_Pooled	2.36023	Up	0		CL4247.Contig2_Pooled	6.35509	Up	0
Unigene2707_Pooled	3.8982	Up	5.09e-242		CL2873.Contig3_Pooled	2.33817	Up	0		Unigene418_Pooled	5.87518	Up	0
Unigene43770_Pooled	2.74967	Up	7.35496e-242		CL1204.Contig3_Pooled	3.00343	Up	0		Unigene12198_Pooled	1.36593	Up	0
CL5845.Contig2_Pooled	1.92337	Up	8.5381e-242		Unigene14529_Pooled	1.15812	Up	0		CL2634.Contig2_Pooled	2.94052	Up	0
CL6662.Contig2_Pooled	2.90886	Up	1.44428e-241		CL5108.Contig2_Pooled	2.23383	Up	0		Unigene33994_Pooled	7.95173	Up	0
Unigene44_Pooled	-1.42255	Down	1.77653e-241		Unigene10752_Pooled	-2.29305	Down	0		CL6715.Contig1_Pooled	-3.11014	Down	0
CL2598.Contig1_Pooled	-1.18492	Down	1.93184e-241		CL8896.Contig2_Pooled	-3.67777	Down	0		Unigene30213_Pooled	10.0132	Up	0
Unigene9437_Pooled	-2.20143	Down	6.6799e-239		CL1744.Contig2_Pooled	-1.15434	Down	0		CL611.Contig3_Pooled	2.36196	Up	0
Unigene5098_Pooled	-2.50488	Down	9.98325e-239		Unigene6386_Pooled	6.65915	Up	0		Unigene41766_Pooled	-2.21094	Down	0
CL1881.Contig2_Pooled	5.08399	Up	1.13505e-238		Unigene44655_Pooled	-3.3029	Down	0		CL3525.Contig2_Pooled	2.68147	Up	0
CL8316.Contig1_Pooled	-4.56928	Down	1.23204e-238		Unigene22319_Pooled	1.37958	Up	0		CL4754.Contig2_Pooled	1.16407	Up	0
Unigene6825_Pooled	6.05923	Up	7.65616e-238		Unigene13088_Pooled	1.34777	Up	0		CL2569.Contig2_Pooled	-3.42804	Down	0
Unigene35485_Pooled	1.47862	Up	8.09839e-238		Unigene35564_Pooled	-1.13781	Down	0		Unigene12351_Pooled	1.53982	Up	0
Unigene3132_Pooled	-2.20294	Down	1.2997e-237		CL2185.Contig2_Pooled	3.59831	Up	0		Unigene14699_Pooled	-1.65266	Down	0
CL4198.Contig1_Pooled	2.12035	Up	1.76228e-237		CL1963.Contig1_Pooled	-1.71561	Down	0		CL2454.Contig2_Pooled	-1.9816	Down	0
CL139.Contig2_Pooled	-1.09929	Down	2.66455e-237		CL1100.Contig4_Pooled	1.46725	Up	0		Unigene17710_Pooled	2.34842	Up	0
CL2549.Contig2_Pooled	-2.68151	Down	2.76672e-237		Unigene31451_Pooled	1.89441	Up	0		CL4750.Contig1_Pooled	-3.16516	Down	0
CL5738.Contig1_Pooled	-1.06898	Down	2.7976e-237		CL1390.Contig1_Pooled	3.97125	Up	0		Unigene7988_Pooled	5.47601	Up	0
Unigene13972_Pooled	1.0139	Up	4.76103e-237		Unigene43658_Pooled	1.21625	Up	0		CL2589.Contig2_Pooled	-2.1559	Down	0
CL6830.Contig1_Pooled	1.26324	Up	8.02322e-237		Unigene35485_Pooled	-3.14303	Down	0		CL1858.Contig4_Pooled	-2.72857	Down	0
CL1791.Contig1_Pooled	1.40152	Up	1.37116e-236		Unigene7260_Pooled	-3.42558	Down	0		Unigene13412_Pooled	7.30805	Up	0
CL3314.Contig1_Pooled	2.30128	Up	1.38511e-236		CL3363.Contig2_Pooled	-1.8495	Down	0		Unigene21458_Pooled	1.09578	Up	0
CL2463.Contig1_Pooled	1.73995	Up	1.56254e-236		Unigene7313_Pooled	2.25529	Up	0		Unigene7838_Pooled	-1.73547	Down	0
CL4796.Contig1_Pooled	11.9402	Up	2.36486e-236		Unigene30786_Pooled	-1.53201	Down	0		CL281.Contig2_Pooled	2.31953	Up	0
CL168.Contig1_Pooled	9.41433	Up	2.50385e-236		CL8900.Contig2_Pooled	-3.97339	Down	0		CL3781.Contig2_Pooled	2.78877	Up	0
Unigene5469_Pooled	-4.54582	Down	7.07606e-236		CL1113.Contig1_Pooled	2.5434	Up	0		Unigene16728_Pooled	-2.76597	Down	0
CL8419.Contig2_Pooled	1.21171	Up	1.12141e-235		Unigene43812_Pooled	4.58357	Up	0		Unigene11690_Pooled	5.6306	Up	0
CL5083.Contig2_Pooled	1.44859	Up	1.16097e-235		CL3531.Contig1_Pooled	1.84043	Up	0		Unigene9466_Pooled	-1.12813	Down	0
CL647.Contig3_Pooled	1.50132	Up	2.14014e-235		CL2419.Contig1_Pooled	-1.2366	Down	0		Unigene14847_Pooled	4.11673	Up	0
CL37.Contig3_Pooled	-1.54495	Down	4.80605e-235		Unigene37000_Pooled	1.45443	Up	0		CL5379.Contig2_Pooled	3.23633	Up	0
CL5200.Contig3_Pooled	-1.02046	Down	2.8631e-234		CL8046.Contig1_Pooled	1.75571	Up	0		CL7211.Contig2_Pooled	-1.69135	Down	0
CL420.Contig7_Pooled	-2.44235	Down	5.68144e-234		Unigene3946_Pooled	-1.23681	Down	0		CL1786.Contig3_Pooled	-2.59894	Down	0
CL562.Contig2_Pooled	-2.31066	Down	1.14443e-233		CL485.Contig1_Pooled	-2.50038	Down	0		CL4144.Contig1_Pooled	1.86644	Up	0
CL6404.Contig1_Pooled	-1.07381	Down	1.46322e-233		Unigene2404_Pooled	-1.69407	Down	0		CL623.Contig4_Pooled	3.84307	Up	0
Unigene10884_Pooled	7.45373	Up	1.81408e-233		CL818.Contig2_Pooled	4.62574	Up	0		Unigene43890_Pooled	2.34919	Up	0
Unigene18825_Pooled	6.24406	Up	2.04073e-233		Unigene6460_Pooled	1.82352	Up	0		Unigene1949_Pooled	-1.82175	Down	0
CL5254.Contig1_Pooled	-2.68366	Down	2.06847e-233		Unigene33732_Pooled	1.43613	Up	0		Unigene1752_Pooled	-1.2642	Down	0
CL3156.Contig1_Pooled	2.6984	Up	2.36988e-233		Unigene17753_Pooled	1.02362	Up	0		CL7646.Contig1_Pooled	1.7259	Up	0
CL7876.Contig2_Pooled	4.08417	Up	2.70598e-233		Unigene1859_Pooled	5.7686	Up	0		Unigene841_Pooled	3.14242	Up	0
Unigene6727_Pooled	1.35786	Up	3.08138e-233		CL408.Contig3_Pooled	2.07131	Up	0		Unigene5655_Pooled	1.35973	Up	0
CL7964.Contig3_Pooled	-1.48275	Down	1.2222e-232		Unigene11663_Pooled	3.20479	Up	0		CL2873.Contig3_Pooled	2.52386	Up	0
CL2307.Contig2_Pooled	-4.16717	Down	2.33456e-232		CL8192.Contig1_Pooled	4.44067	Up	0		Unigene15470_Pooled	1.50935	Up	0
Unigene6791_Pooled	5.68059	Up	2.82343e-232		CL823.Contig2_Pooled	-4.5201	Down	0		Unigene11393_Pooled	-6.80923	Down	0
CL6928.Contig4_Pooled	-1.02332	Down	3.43615e-232		CL8209.Contig2_Pooled	2.82834	Up	0		CL8451.Contig2_Pooled	-3.73933	Down	0
CL5956.Contig2_Pooled	-2.16683	Down	6.05862e-232		CL2943.Contig3_Pooled	-3.00282	Down	0		Unigene29083_Pooled	2.00617	Up	0
CL4362.Contig2_Pooled	4.17376	Up	8.34858e-232		CL3138.Contig1_Pooled	5.10439	Up	0		Unigene7335_Pooled	-1.64002	Down	0
CL302.Contig2_Pooled	-2.06194	Down	1.19175e-231		CL6716.Contig2_Pooled	1.87655	Up	0		Unigene45581_Pooled	1.78479	Up	0
CL211.Contig2_Pooled	-5.54439	Down	2.80349e-231		CL3132.Contig2_Pooled	-1.50327	Down	0		CL7568.Contig1_Pooled	5.42209	Up	0
Unigene2082_Pooled	-1.52846	Down	4.37826e-231		Unigene5436_Pooled	7.03049	Up	0		CL6626.Contig2_Pooled	-2.02977	Down	0
Unigene1513_Pooled	1.52467	Up	5.61587e-231		Unigene2901_Pooled	-2.69616	Down	0		Unigene112_Pooled	1.54459	Up	0
Unigene9_Pooled	8.59679	Up	8.64719e-231		CL738.Contig1_Pooled	-2.18645	Down	0		Unigene944_Pooled	-3.53676	Down	0
Unigene23007_Pooled	3.38233	Up	1.29633e-230		Unigene22544_Pooled	1.48394	Up	0		CL5433.Contig2_Pooled	-3.17335	Down	0
Unigene12341_Pooled	2.5348	Up	1.35228e-230		Unigene5930_Pooled	-4.18255	Down	0		Unigene18290_Pooled	3.02802	Up	0
CL6658.Contig3_Pooled	-1.39389	Down	3.75084e-230		Unigene5103_Pooled	10.8204	Up	0		Unigene43251_Pooled	1.95002	Up	0
Unigene26478_Pooled	4.82679	Up	8.11461e-230		Unigene24333_Pooled	1.69877	Up	0		CL1410.Contig5_Pooled	1.51338	Up	0
CL4204.Contig1_Pooled	1.2556	Up	1.00183e-229		CL2983.Contig3_Pooled	-4.55502	Down	0		CL3790.Contig1_Pooled	-2.0176	Down	0
Unigene31705_Pooled	-1.37317	Down	1.37756e-229		CL2738.Contig3_Pooled	-6.42563	Down	0		CL600.Contig2_Pooled	-2.82606	Down	0
CL572.Contig3_Pooled	-2.30881	Down	3.45401e-229		CL1591.Contig3_Pooled	-4.07754	Down	0		CL3035.Contig1_Pooled	1.65056	Up	0
CL5552.Contig1_Pooled	5.21162	Up	3.51615e-229		CL4770.Contig2_Pooled	-2.2561	Down	0		CL8111.Contig2_Pooled	-1.70669	Down	0
CL5189.Contig2_Pooled	-2.8146	Down	4.14876e-229		CL3463.Contig1_Pooled	1.70418	Up	0		Unigene39027_Pooled	1.97104	Up	0
Unigene24256_Pooled	3.2678	Up	1.21297e-228		CL3445.Contig1_Pooled	6.58798	Up	0		Unigene6935_Pooled	1.31577	Up	0
Unigene30921_Pooled	2.08261	Up	1.39061e-228		Unigene30166_Pooled	1.63732	Up	0		CL5687.Contig3_Pooled	-1.48918	Down	0
Unigene6261_Pooled	-2.85475	Down	1.80896e-228		CL4025.Contig1_Pooled	3.49384	Up	0		CL237.Contig1_Pooled	-1.58185	Down	0
Unigene28940_Pooled	-1.33692	Down	2.03072e-228		CL4127.Contig2_Pooled	2.77442	Up	0		CL5138.Contig2_Pooled	-3.50681	Down	0
CL5781.Contig3_Pooled	-1.24062	Down	2.28776e-228		Unigene5492_Pooled	1.65792	Up	0		CL1258.Contig5_Pooled	-3.19304	Down	0
Unigene32799_Pooled	2.1362	Up	2.63233e-228		Unigene33174_Pooled	2.07237	Up	0		Unigene30877_Pooled	-4.85408	Down	0
Unigene4579_Pooled	2.29426	Up	1.34377e-227		CL823.Contig3_Pooled	-1.49447	Down	0		CL2581.Contig3_Pooled	-1.28076	Down	0
CL783.Contig2_Pooled	-1.16097	Down	1.87475e-227		Unigene31201_Pooled	-2.41011	Down	0		Unigene34244_Pooled	8.08853	Up	0
CL3717.Contig2_Pooled	2.26432	Up	1.89138e-227		Unigene41281_Pooled	1.0681	Up	0		CL7124.Contig1_Pooled	-2.4558	Down	0
CL6612.Contig1_Pooled	-2.15573	Down	2.01918e-227		Unigene7323_Pooled	-3.80823	Down	0		CL5631.Contig2_Pooled	4.01669	Up	0
CL302.Contig4_Pooled	1.46593	Up	3.33616e-227		Unigene301_Pooled	3.27021	Up	0		Unigene32363_Pooled	-1.44016	Down	0
CL8138.Contig1_Pooled	4.48807	Up	3.41173e-227		Unigene39045_Pooled	-2.03122	Down	0		CL4433.Contig1_Pooled	3.24661	Up	0
CL5433.Contig1_Pooled	-1.05053	Down	3.42747e-227		CL4138.Contig1_Pooled	6.26986	Up	0		Unigene40370_Pooled	2.48017	Up	0
CL2812.Contig3_Pooled	8.506	Up	5.26685e-227		Unigene3028_Pooled	-2.91233	Down	0		CL420.Contig3_Pooled	-2.94275	Down	0
Unigene34259_Pooled	-1.3517	Down	1.62543e-226		CL5969.Contig1_Pooled	-2.74066	Down	0		CL6761.Contig1_Pooled	-1.537	Down	0
CL3935.Contig1_Pooled	-1.95492	Down	1.88479e-226		CL4944.Contig1_Pooled	-2.06956	Down	0		CL6856.Contig2_Pooled	-4.08742	Down	0
CL8569.Contig1_Pooled	-3.52484	Down	9.43187e-226		CL6492.Contig1_Pooled	2.5816	Up	0		Unigene6890_Pooled	1.92788	Up	0
CL6018.Contig1_Pooled	3.62293	Up	2.12111e-225		CL8760.Contig2_Pooled	-1.65718	Down	0		CL3844.Contig2_Pooled	7.51157	Up	0
Unigene6531_Pooled	5.42877	Up	3.58681e-225		Unigene24863_Pooled	-3.4321	Down	0		Unigene19997_Pooled	-1.75248	Down	0
CL2961.Contig4_Pooled	1.31148	Up	4.64195e-225		Unigene19540_Pooled	1.89598	Up	0		CL7675.Contig1_Pooled	1.90241	Up	0
Unigene15534_Pooled	-1.61277	Down	8.16183e-225		Unigene27862_Pooled	-2.43001	Down	0		Unigene28967_Pooled	1.48636	Up	0
Unigene42871_Pooled	3.00825	Up	8.4144e-225		Unigene38244_Pooled	4.55446	Up	0		CL3076.Contig1_Pooled	-5.70655	Down	0
CL5591.Contig1_Pooled	-1.3571	Down	8.51836e-225		Unigene14327_Pooled	3.92178	Up	0		CL3861.Contig1_Pooled	-1.459	Down	0
CL6614.Contig1_Pooled	-1.39057	Down	1.0327e-224		Unigene4434_Pooled	-2.67168	Down	0		Unigene41563_Pooled	6.99498	Up	0
Unigene7242_Pooled	-2.16316	Down	1.22835e-224		Unigene35481_Pooled	-1.21975	Down	0		Unigene33887_Pooled	9.17469	Up	0
CL4243.Contig3_Pooled	-2.38763	Down	1.68478e-224		Unigene48800_Pooled	2.47467	Up	0		Unigene10900_Pooled	1.47441	Up	0
Unigene8903_Pooled	-2.21279	Down	3.36648e-224		Unigene32604_Pooled	-1.98907	Down	0		Unigene19593_Pooled	8.66884	Up	0
Unigene24885_Pooled	-2.7136	Down	1.43994e-223		Unigene43385_Pooled	-4.66001	Down	0		CL6928.Contig2_Pooled	-1.93773	Down	0
Unigene1509_Pooled	-2.09319	Down	2.26017e-223		Unigene43275_Pooled	1.91584	Up	0		CL6970.Contig3_Pooled	-3.71416	Down	0
Unigene40834_Pooled	4.71357	Up	4.48335e-223		CL8597.Contig2_Pooled	-1.42732	Down	0		Unigene481_Pooled	1.16093	Up	0
Unigene2274_Pooled	3.3287	Up	4.95642e-223		Unigene7805_Pooled	-5.14088	Down	0		CL8547.Contig3_Pooled	-2.46405	Down	0
CL403.Contig1_Pooled	-1.32885	Down	6.35557e-223		Unigene26370_Pooled	2.06275	Up	0		CL5500.Contig2_Pooled	2.07898	Up	0
CL815.Contig1_Pooled	-1.72394	Down	8.60378e-223		Unigene3892_Pooled	1.05122	Up	0		Unigene7362_Pooled	1.0765	Up	0
CL2191.Contig3_Pooled	3.02769	Up	1.30051e-222		CL3198.Contig1_Pooled	6.39402	Up	0		Unigene21453_Pooled	-1.00752	Down	0
Unigene25291_Pooled	-2.78543	Down	1.60753e-222		Unigene6739_Pooled	4.35357	Up	0		CL5130.Contig1_Pooled	-2.21634	Down	0
Unigene30202_Pooled	2.63077	Up	2.10634e-222		Unigene4304_Pooled	-1.30327	Down	0		Unigene6777_Pooled	1.03418	Up	0
CL7296.Contig1_Pooled	5.59853	Up	2.21946e-222		Unigene6727_Pooled	-2.65074	Down	0		Unigene4726_Pooled	-1.32993	Down	0
CL2426.Contig5_Pooled	1.58157	Up	3.00874e-222		Unigene7811_Pooled	-1.24995	Down	0		Unigene3158_Pooled	-1.66384	Down	0
CL2613.Contig1_Pooled	1.18805	Up	4.13562e-222		Unigene15063_Pooled	-1.58114	Down	0		Unigene24303_Pooled	1.29417	Up	0
Unigene10809_Pooled	-1.87531	Down	4.88417e-222		Unigene81_Pooled	-1.96394	Down	0		Unigene4417_Pooled	-2.25587	Down	0
CL7622.Contig2_Pooled	-4.80418	Down	5.53374e-222		Unigene12910_Pooled	12.3092	Up	0		CL3290.Contig3_Pooled	2.86028	Up	0
CL3529.Contig2_Pooled	3.42948	Up	1.35228e-221		Unigene44598_Pooled	-3.44403	Down	0		Unigene44704_Pooled	1.55053	Up	0
CL1643.Contig6_Pooled	6.60484	Up	2.15076e-221		CL8767.Contig1_Pooled	3.9781	Up	0		Unigene1746_Pooled	-2.12332	Down	0
Unigene5163_Pooled	-3.08516	Down	2.45777e-221		CL7983.Contig2_Pooled	-4.88669	Down	0		Unigene18701_Pooled	-1.69485	Down	0
CL1544.Contig1_Pooled	2.68971	Up	2.0539e-220		CL2870.Contig2_Pooled	2.8194	Up	0		Unigene31689_Pooled	8.2616	Up	0
CL8564.Contig2_Pooled	-1.3372	Down	2.6149e-220		Unigene42933_Pooled	2.53974	Up	0		Unigene225_Pooled	2.85678	Up	0
Unigene26030_Pooled	1.59463	Up	7.31262e-220		Unigene7549_Pooled	2.51817	Up	0		CL7267.Contig2_Pooled	4.27077	Up	0
CL1407.Contig5_Pooled	2.752	Up	8.81905e-220		CL4461.Contig1_Pooled	-1.69143	Down	0		Unigene18605_Pooled	-2.61031	Down	0
Unigene21848_Pooled	7.1063	Up	1.27913e-219		CL2961.Contig3_Pooled	-2.14384	Down	0		CL123.Contig1_Pooled	1.11456	Up	0
Unigene40895_Pooled	3.89302	Up	1.60775e-219		CL4154.Contig2_Pooled	3.20156	Up	0		Unigene28921_Pooled	4.31912	Up	0
Unigene2788_Pooled	5.27116	Up	2.48839e-219		Unigene35796_Pooled	-2.60418	Down	0		CL4025.Contig1_Pooled	3.87741	Up	0
Unigene2037_Pooled	-4.6266	Down	3.79321e-219		CL6192.Contig2_Pooled	-3.48036	Down	0		Unigene15534_Pooled	-4.29997	Down	0
Unigene19591_Pooled	8.30217	Up	4.48609e-219		CL4341.Contig1_Pooled	-1.58408	Down	0		CL8120.Contig1_Pooled	-2.18888	Down	0
CL7498.Contig2_Pooled	4.45283	Up	9.5669e-219		Unigene27877_Pooled	6.48204	Up	0		CL4154.Contig2_Pooled	3.65497	Up	0
CL2036.Contig3_Pooled	-1.00453	Down	1.54752e-218		Unigene38754_Pooled	1.29247	Up	0		CL1054.Contig3_Pooled	-3.53865	Down	0
CL4075.Contig3_Pooled	6.28922	Up	1.78933e-218		CL5048.Contig1_Pooled	8.78391	Up	0		Unigene28281_Pooled	-1.73946	Down	0
CL2675.Contig2_Pooled	-2.79604	Down	2.30239e-218		Unigene18633_Pooled	-3.3119	Down	0		CL607.Contig4_Pooled	-3.92414	Down	0
CL8530.Contig1_Pooled	-1.38701	Down	3.00545e-218		Unigene17234_Pooled	-1.24809	Down	0		CL6610.Contig2_Pooled	2.30677	Up	0
Unigene7948_Pooled	2.7591	Up	4.53796e-218		Unigene7091_Pooled	-2.38724	Down	0		Unigene29684_Pooled	1.15322	Up	0
Unigene35239_Pooled	6.13859	Up	1.20467e-217		Unigene1388_Pooled	4.95448	Up	0		Unigene7086_Pooled	7.93907	Up	0
Unigene20787_Pooled	-1.80933	Down	1.29818e-217		CL7550.Contig1_Pooled	2.77877	Up	0		Unigene13846_Pooled	8.42562	Up	0
CL3494.Contig2_Pooled	3.42001	Up	1.59964e-217		CL4426.Contig2_Pooled	-1.23178	Down	0		CL3381.Contig3_Pooled	3.89319	Up	0
CL5894.Contig2_Pooled	2.37053	Up	5.07659e-217		CL4333.Contig2_Pooled	-1.56466	Down	0		Unigene14257_Pooled	1.82343	Up	0
Unigene3027_Pooled	1.43054	Up	5.5749e-217		Unigene588_Pooled	-5.03515	Down	0		CL877.Contig2_Pooled	3.10302	Up	0
CL1640.Contig3_Pooled	1.60133	Up	5.91878e-217		CL6120.Contig1_Pooled	-1.88543	Down	0		Unigene6961_Pooled	-2.184	Down	0
CL2738.Contig1_Pooled	4.34926	Up	9.1818e-217		Unigene13389_Pooled	-1.09803	Down	0		CL6581.Contig1_Pooled	-1.65062	Down	0
Unigene17795_Pooled	-1.08377	Down	1.72262e-216		CL2344.Contig1_Pooled	-2.09883	Down	0		Unigene39476_Pooled	1.69611	Up	0
Unigene14494_Pooled	3.82788	Up	2.69724e-216		CL224.Contig6_Pooled	-2.06248	Down	0		Unigene5237_Pooled	-3.44587	Down	0
CL8916.Contig1_Pooled	7.08018	Up	4.45441e-216		Unigene37602_Pooled	-1.28647	Down	0		Unigene6687_Pooled	2.94541	Up	0
CL5372.Contig2_Pooled	2.62618	Up	5.07285e-216		Unigene25386_Pooled	-2.03318	Down	0		CL9024.Contig3_Pooled	1.60488	Up	0
CL3494.Contig1_Pooled	2.88772	Up	4.69739e-215		Unigene36643_Pooled	-1.58651	Down	0		Unigene46806_Pooled	3.08233	Up	0
CL696.Contig2_Pooled	1.73623	Up	1.89068e-214		Unigene41623_Pooled	7.75268	Up	0		Unigene45923_Pooled	2.86786	Up	0
Unigene7110_Pooled	4.15971	Up	2.36822e-214		CL106.Contig3_Pooled	-3.12224	Down	0		CL4422.Contig1_Pooled	-2.8429	Down	0
Unigene3_Pooled	-4.19768	Down	4.41286e-214		Unigene21874_Pooled	1.57901	Up	0		Unigene28378_Pooled	-1.5475	Down	0
Unigene27025_Pooled	-5.24797	Down	4.70529e-214		CL3187.Contig1_Pooled	2.80238	Up	0		CL322.Contig1_Pooled	2.35918	Up	0
Unigene18709_Pooled	-1.72287	Down	6.69717e-214		CL1410.Contig3_Pooled	1.29324	Up	0		Unigene6386_Pooled	6.06303	Up	0
CL4487.Contig1_Pooled	2.13657	Up	7.34342e-214		Unigene26472_Pooled	-1.83993	Down	0		CL9036.Contig1_Pooled	-4.83935	Down	0
CL8627.Contig3_Pooled	-1.91656	Down	7.60979e-214		Unigene4775_Pooled	3.8747	Up	0		Unigene27713_Pooled	-5.28903	Down	0
CL3941.Contig1_Pooled	1.55049	Up	3.51491e-213		Unigene26941_Pooled	1.76139	Up	0		CL4184.Contig4_Pooled	-2.68842	Down	0
CL7268.Contig1_Pooled	-2.3967	Down	4.33203e-213		Unigene65_Pooled	1.67424	Up	0		Unigene41936_Pooled	1.21291	Up	0
CL8046.Contig1_Pooled	-1.16086	Down	4.71468e-213		Unigene17716_Pooled	-1.12671	Down	0		Unigene252_Pooled	1.54834	Up	0
Unigene15034_Pooled	-2.4572	Down	5.29966e-213		CL3773.Contig1_Pooled	-1.40657	Down	0		CL5847.Contig3_Pooled	1.06668	Up	0
CL6719.Contig1_Pooled	1.39772	Up	5.43632e-213		CL8092.Contig2_Pooled	1.89808	Up	0		Unigene25744_Pooled	-3.03839	Down	0
CL2464.Contig3_Pooled	8.45682	Up	6.33966e-213		Unigene7128_Pooled	-2.33845	Down	0		Unigene28427_Pooled	5.90741	Up	0
CL6046.Contig1_Pooled	4.43429	Up	1.5033e-212		Unigene26627_Pooled	-3.04437	Down	0		CL180.Contig5_Pooled	2.56576	Up	0
Unigene45290_Pooled	3.63672	Up	2.19262e-212		Unigene2659_Pooled	-3.59307	Down	0		CL2102.Contig2_Pooled	3.15091	Up	0
CL6740.Contig2_Pooled	2.67753	Up	2.28524e-212		Unigene7599_Pooled	-1.31943	Down	0		CL3006.Contig1_Pooled	-1.17707	Down	0
CL3050.Contig1_Pooled	-1.00201	Down	2.96999e-212		Unigene2341_Pooled	6.83409	Up	0		CL297.Contig1_Pooled	-1.79275	Down	0
CL1805.Contig2_Pooled	5.9076	Up	3.61854e-212		CL1221.Contig2_Pooled	1.64202	Up	0		Unigene5436_Pooled	5.68826	Up	0
Unigene910_Pooled	3.52198	Up	4.81525e-212		CL5580.Contig2_Pooled	-2.86872	Down	0		Unigene990_Pooled	1.63027	Up	0
CL1038.Contig2_Pooled	2.43415	Up	7.93099e-212		Unigene29681_Pooled	1.442	Up	0		Unigene3080_Pooled	3.63963	Up	0
CL2809.Contig3_Pooled	-2.90968	Down	2.12153e-211		Unigene1913_Pooled	-1.61726	Down	0		Unigene1272_Pooled	9.08953	Up	0
Unigene30774_Pooled	-1.28923	Down	2.3603e-211		CL661.Contig2_Pooled	-4.6095	Down	0		CL530.Contig1_Pooled	-5.70217	Down	0
CL1746.Contig1_Pooled	-1.00383	Down	2.95586e-211		Unigene38223_Pooled	1.73376	Up	0		CL150.Contig2_Pooled	-1.21559	Down	0
CL832.Contig2_Pooled	5.55422	Up	3.61366e-211		CL5501.Contig1_Pooled	-1.70628	Down	0		CL3107.Contig3_Pooled	-2.21524	Down	0
Unigene32761_Pooled	1.9645	Up	3.94583e-211		CL3529.Contig1_Pooled	-3.46893	Down	0		Unigene1509_Pooled	1.77216	Up	0
CL8820.Contig1_Pooled	3.07637	Up	4.83305e-211		Unigene2743_Pooled	2.60897	Up	0		Unigene6446_Pooled	-1.33623	Down	0
Unigene39106_Pooled	3.09698	Up	6.08869e-211		CL1786.Contig3_Pooled	-2.42208	Down	0		Unigene42199_Pooled	-3.48006	Down	0
CL877.Contig3_Pooled	-1.31985	Down	6.2556e-211		Unigene15470_Pooled	1.32379	Up	0		Unigene46762_Pooled	-4.86227	Down	0
CL701.Contig3_Pooled	-2.8799	Down	2.53812e-210		CL3290.Contig3_Pooled	2.48507	Up	0		Unigene6877_Pooled	3.52383	Up	0
CL1313.Contig1_Pooled	2.01882	Up	3.74539e-210		CL1981.Contig3_Pooled	-2.6733	Down	0		CL8534.Contig1_Pooled	-6.8248	Down	0
CL3158.Contig2_Pooled	2.86288	Up	4.23866e-210		CL1870.Contig5_Pooled	2.13871	Up	0		Unigene8174_Pooled	-1.36564	Down	0
Unigene11804_Pooled	5.15556	Up	4.59025e-210		CL3698.Contig1_Pooled	-2.03409	Down	0		Unigene25016_Pooled	2.88456	Up	0
CL1528.Contig1_Pooled	-1.27272	Down	4.76747e-210		Unigene7989_Pooled	1.83556	Up	0		CL4412.Contig4_Pooled	-1.98107	Down	0
CL8234.Contig1_Pooled	2.2996	Up	8.86048e-210		Unigene12198_Pooled	1.17791	Up	0		CL7219.Contig1_Pooled	1.56851	Up	0
Unigene13505_Pooled	1.92813	Up	1.10184e-209		CL6433.Contig2_Pooled	10.6987	Up	0		Unigene25179_Pooled	1.31899	Up	0
CL7694.Contig2_Pooled	-1.26728	Down	1.17509e-209		Unigene22604_Pooled	-1.01894	Down	0		CL857.Contig2_Pooled	-1.97386	Down	0
Unigene8391_Pooled	-1.76443	Down	1.48618e-209		CL7189.Contig2_Pooled	2.92389	Up	0		CL7191.Contig1_Pooled	-2.71815	Down	0
CL7389.Contig2_Pooled	4.52856	Up	1.62945e-209		CL3949.Contig2_Pooled	-1.97897	Down	0		CL343.Contig1_Pooled	2.61409	Up	0
Unigene21849_Pooled	6.47266	Up	4.53904e-209		CL7756.Contig1_Pooled	-1.79811	Down	0		CL8209.Contig2_Pooled	2.91118	Up	0
Unigene29083_Pooled	1.27659	Up	6.75824e-209		Unigene7331_Pooled	1.78581	Up	0		Unigene11533_Pooled	-5.05351	Down	0
CL6890.Contig2_Pooled	1.91884	Up	7.55544e-209		CL1407.Contig10_Pooled	-4.59449	Down	0		Unigene14302_Pooled	3.07079	Up	0
CL6675.Contig2_Pooled	2.95781	Up	2.39624e-208		CL1643.Contig2_Pooled	-2.9407	Down	0		Unigene35972_Pooled	3.2592	Up	0
CL913.Contig6_Pooled	-1.33267	Down	2.45093e-208		CL1075.Contig1_Pooled	-1.32284	Down	0		Unigene21546_Pooled	1.5439	Up	0
Unigene45880_Pooled	1.20168	Up	2.69025e-208		Unigene18613_Pooled	-1.25897	Down	0		Unigene16346_Pooled	1.22681	Up	0
CL5370.Contig3_Pooled	-1.31287	Down	3.18072e-208		CL4654.Contig6_Pooled	-2.87654	Down	0		CL5373.Contig1_Pooled	12.0022	Up	0
CL7790.Contig1_Pooled	-1.08276	Down	3.94198e-208		Unigene3138_Pooled	1.09499	Up	0		Unigene23020_Pooled	1.5775	Up	0
CL4083.Contig1_Pooled	-1.81359	Down	8.70485e-208		CL92.Contig3_Pooled	-4.58459	Down	0		CL818.Contig2_Pooled	4.79621	Up	0
Unigene11221_Pooled	2.72461	Up	8.82498e-208		Unigene12797_Pooled	-1.85672	Down	0		Unigene19898_Pooled	2.32842	Up	0
Unigene1808_Pooled	-2.45265	Down	1.75245e-207		Unigene36693_Pooled	-1.30534	Down	0		CL8303.Contig2_Pooled	-2.3437	Down	0
CL2549.Contig1_Pooled	-2.74044	Down	1.93283e-207		CL8111.Contig1_Pooled	-2.6549	Down	0		CL386.Contig4_Pooled	1.24934	Up	0
Unigene8078_Pooled	3.23842	Up	2.26926e-207		CL4024.Contig1_Pooled	-1.31256	Down	0		CL6544.Contig2_Pooled	3.61399	Up	0
Unigene36459_Pooled	2.92972	Up	4.91987e-207		Unigene12903_Pooled	7.4414	Up	0		Unigene377_Pooled	-1.96621	Down	0
Unigene38765_Pooled	1.34554	Up	8.28047e-207		Unigene7259_Pooled	-4.84322	Down	0		CL4962.Contig1_Pooled	2.2889	Up	0
CL7209.Contig1_Pooled	1.66076	Up	8.92009e-207		Unigene4409_Pooled	-1.99318	Down	0		CL5048.Contig1_Pooled	8.18779	Up	0
Unigene35309_Pooled	-2.91064	Down	2.51536e-206		CL2759.Contig1_Pooled	-5.45538	Down	0		Unigene978_Pooled	-1.85347	Down	0
Unigene1149_Pooled	6.01844	Up	3.43172e-206		Unigene6094_Pooled	1.68764	Up	0		Unigene6922_Pooled	-1.43907	Down	0
CL2525.Contig3_Pooled	1.69031	Up	3.90755e-206		Unigene11685_Pooled	-1.6218	Down	0		Unigene22600_Pooled	-1.61609	Down	0
CL3117.Contig4_Pooled	-1.17927	Down	4.17153e-206		CL4856.Contig3_Pooled	1.53483	Up	0		Unigene14310_Pooled	-2.51067	Down	0
CL3879.Contig2_Pooled	-5.22288	Down	5.76362e-206		CL1779.Contig2_Pooled	1.70508	Up	0		CL8192.Contig1_Pooled	4.58277	Up	0
Unigene41096_Pooled	9.01391	Up	1.81664e-205		Unigene13138_Pooled	3.2971	Up	0		Unigene36262_Pooled	1.27746	Up	0
Unigene9643_Pooled	4.57223	Up	3.26892e-205		Unigene15625_Pooled	-2.74311	Down	0		Unigene15939_Pooled	-2.75387	Down	0
Unigene40332_Pooled	4.44359	Up	6.82885e-205		CL5645.Contig2_Pooled	5.03753	Up	0		CL5783.Contig1_Pooled	-1.21468	Down	0
CL3798.Contig4_Pooled	-3.06865	Down	7.55577e-205		CL8464.Contig2_Pooled	-3.13333	Down	0		CL3832.Contig3_Pooled	-2.87012	Down	0
Unigene6889_Pooled	2.5453	Up	9.03641e-205		Unigene8155_Pooled	3.64444	Up	0		CL463.Contig2_Pooled	-1.10246	Down	0
Unigene44713_Pooled	10.3475	Up	1.07201e-204		CL5078.Contig2_Pooled	-3.23856	Down	0		CL5506.Contig2_Pooled	1.0777	Up	0
Unigene46109_Pooled	-4.3377	Down	2.03436e-204		Unigene22365_Pooled	-1.70495	Down	0		CL1410.Contig3_Pooled	1.35336	Up	0
Unigene926_Pooled	1.64247	Up	4.35222e-204		CL7526.Contig1_Pooled	1.12736	Up	0		CL1839.Contig3_Pooled	-4.07875	Down	0
Unigene7668_Pooled	-1.37104	Down	7.24751e-204		Unigene1043_Pooled	1.57685	Up	0		Unigene15387_Pooled	2.30634	Up	0
CL1239.Contig3_Pooled	1.97526	Up	8.47787e-204		CL947.Contig2_Pooled	3.1566	Up	0		CL223.Contig1_Pooled	8.15509	Up	0
CL762.Contig1_Pooled	1.1373	Up	9.28126e-204		CL3866.Contig1_Pooled	3.30205	Up	0		CL7531.Contig2_Pooled	-1.75755	Down	0
Unigene17990_Pooled	2.21411	Up	1.34817e-203		Unigene33111_Pooled	-2.90767	Down	0		CL3728.Contig1_Pooled	3.13627	Up	0
Unigene23460_Pooled	-1.295	Down	1.58192e-203		CL225.Contig1_Pooled	-3.25498	Down	0		Unigene1484_Pooled	1.24621	Up	0
Unigene40899_Pooled	2.32342	Up	1.98782e-203		Unigene14847_Pooled	3.01627	Up	0		CL3588.Contig3_Pooled	-2.55415	Down	0
Unigene37809_Pooled	1.89297	Up	2.23609e-203		Unigene24886_Pooled	-2.2905	Down	0		Unigene8185_Pooled	3.17931	Up	0
CL343.Contig1_Pooled	1.75493	Up	2.51828e-203		CL8627.Contig1_Pooled	-3.20582	Down	0		CL1923.Contig2_Pooled	-1.72762	Down	0
CL2925.Contig1_Pooled	-1.66702	Down	6.95815e-203		Unigene3761_Pooled	1.49123	Up	0		CL6134.Contig1_Pooled	-1.4068	Down	0
Unigene6366_Pooled	4.66208	Up	9.38177e-203		Unigene18969_Pooled	-2.06138	Down	0		CL4998.Contig1_Pooled	3.75356	Up	0
CL4714.Contig2_Pooled	6.14447	Up	1.10164e-202		Unigene27713_Pooled	-5.06875	Down	0		CL824.Contig6_Pooled	-8.07694	Down	0
CL6577.Contig3_Pooled	-1.50349	Down	4.72338e-202		Unigene6877_Pooled	2.97838	Up	0		CL8766.Contig1_Pooled	-4.16548	Down	0
Unigene12137_Pooled	4.87099	Up	8.56239e-202		CL4810.Contig3_Pooled	1.33047	Up	0		Unigene17234_Pooled	-1.27389	Down	0
CL1324.Contig4_Pooled	1.48191	Up	9.45097e-202		Unigene14905_Pooled	1.3935	Up	0		CL6592.Contig1_Pooled	-1.27709	Down	0
Unigene3000_Pooled	1.0869	Up	1.1502e-201		CL1014.Contig2_Pooled	-1.22175	Down	0		Unigene1293_Pooled	-1.40395	Down	0
CL5322.Contig1_Pooled	2.19655	Up	2.32408e-201		CL5492.Contig3_Pooled	4.62943	Up	0		CL8767.Contig1_Pooled	4.2754	Up	0
Unigene18872_Pooled	-1.40175	Down	3.84182e-201		CL5476.Contig1_Pooled	-2.48587	Down	0		Unigene6776_Pooled	2.361	Up	0
CL3156.Contig2_Pooled	2.61535	Up	4.21708e-201		Unigene5651_Pooled	1.01749	Up	0		Unigene41318_Pooled	-1.31959	Down	0
CL3872.Contig1_Pooled	1.18012	Up	6.58627e-201		Unigene29910_Pooled	3.57704	Up	0		CL4572.Contig1_Pooled	-9.67665	Down	0
CL5500.Contig3_Pooled	4.18973	Up	9.89426e-201		Unigene23627_Pooled	1.02234	Up	0		CL6077.Contig1_Pooled	6.37424	Up	0
CL8500.Contig2_Pooled	-1.66671	Down	6.7399e-200		CL693.Contig1_Pooled	-3.50366	Down	0		CL1390.Contig1_Pooled	3.78845	Up	0
Unigene808_Pooled	9.05089	Up	6.78852e-200		CL1926.Contig3_Pooled	-4.00216	Down	0		CL37.Contig2_Pooled	-1.44905	Down	0
CL4727.Contig2_Pooled	-1.11418	Down	7.87279e-200		Unigene43195_Pooled	-1.5831	Down	0		CL1156.Contig2_Pooled	1.44617	Up	0
CL607.Contig4_Pooled	-1.43818	Down	8.09688e-200		CL6891.Contig2_Pooled	-3.09629	Down	0		Unigene8231_Pooled	-1.30009	Down	0
Unigene12830_Pooled	3.47428	Up	1.75787e-199		CL1374.Contig1_Pooled	2.66787	Up	0		CL3445.Contig1_Pooled	6.62393	Up	0
CL4971.Contig3_Pooled	-1.23388	Down	3.81968e-199		CL5254.Contig2_Pooled	-1.7109	Down	0		Unigene39769_Pooled	3.42276	Up	0
CL3378.Contig5_Pooled	-1.24111	Down	6.92533e-199		CL3198.Contig5_Pooled	5.6272	Up	0		CL5138.Contig1_Pooled	-2.42434	Down	0
CL4726.Contig2_Pooled	1.27896	Up	1.21164e-198		CL3231.Contig1_Pooled	1.97243	Up	0		CL3138.Contig1_Pooled	6.74419	Up	0
Unigene35307_Pooled	-2.51833	Down	4.7059e-198		Unigene28346_Pooled	5.30005	Up	0		Unigene21607_Pooled	2.9198	Up	0
CL6831.Contig3_Pooled	-1.99871	Down	4.86873e-198		Unigene3996_Pooled	-2.46204	Down	0		Unigene30374_Pooled	2.4356	Up	0
Unigene32784_Pooled	-3.72976	Down	5.51333e-198		CL6673.Contig2_Pooled	1.24169	Up	0		CL6614.Contig2_Pooled	-5.08291	Down	0
CL5775.Contig1_Pooled	1.54873	Up	1.35259e-197		CL3244.Contig1_Pooled	1.74877	Up	0		CL1773.Contig1_Pooled	-1.45475	Down	0
CL4685.Contig3_Pooled	3.46962	Up	2.1483e-197		Unigene41592_Pooled	-2.44703	Down	0		CL2723.Contig3_Pooled	6.16964	Up	0
CL6071.Contig1_Pooled	2.47457	Up	2.56103e-197		CL2034.Contig1_Pooled	2.10166	Up	0		Unigene4089_Pooled	1.45351	Up	0
CL4675.Contig1_Pooled	-2.02469	Down	4.02677e-197		Unigene3663_Pooled	-2.01676	Down	0		Unigene43812_Pooled	4.2688	Up	0
Unigene35325_Pooled	1.70013	Up	5.94633e-197		CL1758.Contig2_Pooled	1.30609	Up	0		CL1374.Contig1_Pooled	2.97073	Up	0
Unigene36597_Pooled	-1.21874	Down	1.02968e-196		Unigene20795_Pooled	-2.81954	Down	0		Unigene7958_Pooled	-1.19726	Down	0
Unigene6141_Pooled	1.85796	Up	1.70559e-196		CL4142.Contig1_Pooled	-3.18201	Down	0		Unigene26627_Pooled	-3.09175	Down	0
CL2657.Contig1_Pooled	-1.29975	Down	2.10874e-196		Unigene7872_Pooled	-5.00055	Down	0		CL1600.Contig1_Pooled	-4.16837	Down	0
CL5539.Contig1_Pooled	-1.16106	Down	3.68045e-196		CL7271.Contig3_Pooled	-3.41178	Down	0		CL7350.Contig1_Pooled	-2.41808	Down	0
CL909.Contig2_Pooled	-1.04485	Down	6.17118e-196		CL6707.Contig1_Pooled	-4.01997	Down	0		CL4138.Contig1_Pooled	6.35182	Up	0
CL7124.Contig1_Pooled	-1.05786	Down	1.01128e-195		Unigene8238_Pooled	7.76917	Up	0		CL3664.Contig1_Pooled	6.0588	Up	0
Unigene5930_Pooled	1.5232	Up	1.19479e-195		Unigene5455_Pooled	7.9268	Up	0		Unigene3848_Pooled	-1.54804	Down	0
CL4613.Contig2_Pooled	1.20803	Up	2.13541e-195		Unigene34249_Pooled	13.4964	Up	0		CL7579.Contig1_Pooled	-2.66952	Down	0
CL5216.Contig2_Pooled	-1.2025	Down	2.42096e-195		Unigene38630_Pooled	-1.28304	Down	0		CL1291.Contig5_Pooled	3.37343	Up	0
Unigene6292_Pooled	-2.76071	Down	4.30041e-195		Unigene30877_Pooled	-4.54767	Down	0		Unigene409_Pooled	-1.98606	Down	0
CL782.Contig1_Pooled	-1.3795	Down	5.27843e-195		CL6071.Contig3_Pooled	-2.06463	Down	0		Unigene8917_Pooled	1.185	Up	0
Unigene28588_Pooled	3.52951	Up	8.27721e-195		CL2626.Contig3_Pooled	1.91798	Up	0		CL3225.Contig1_Pooled	-1.31134	Down	0
CL2723.Contig5_Pooled	4.40087	Up	4.98612e-194		Unigene35968_Pooled	6.28516	Up	0		Unigene7198_Pooled	2.42865	Up	0
CL2426.Contig1_Pooled	4.09905	Up	1.23178e-193		CL1773.Contig2_Pooled	-2.5291	Down	0		CL5851.Contig2_Pooled	1.39847	Up	0
CL4464.Contig5_Pooled	-3.30545	Down	1.28976e-193		Unigene47809_Pooled	-3.2366	Down	0		CL1530.Contig1_Pooled	-2.53574	Down	0
CL7610.Contig1_Pooled	-2.09354	Down	2.53876e-193		CL2679.Contig1_Pooled	1.20088	Up	0		CL8285.Contig1_Pooled	1.11955	Up	0
CL5647.Contig1_Pooled	-1.08013	Down	3.00244e-193		CL3.Contig1_Pooled	-2.00302	Down	0		Unigene6289_Pooled	3.81005	Up	0
CL1259.Contig1_Pooled	2.45492	Up	7.75926e-193		CL5106.Contig1_Pooled	-3.95942	Down	0		CL3198.Contig1_Pooled	5.70094	Up	0
Unigene4042_Pooled	3.42861	Up	3.54756e-192		CL6077.Contig1_Pooled	3.82521	Up	0		CL4741.Contig6_Pooled	-5.25131	Down	0
Unigene29440_Pooled	11.5357	Up	3.76998e-192		CL1708.Contig3_Pooled	1.32867	Up	0		Unigene41623_Pooled	4.43167	Up	0
Unigene6960_Pooled	2.34592	Up	4.87746e-192		CL693.Contig3_Pooled	1.99331	Up	0		Unigene20406_Pooled	-1.64767	Down	0
CL4211.Contig3_Pooled	4.75534	Up	2.7264e-191		CL4017.Contig2_Pooled	-1.78239	Down	0		Unigene5532_Pooled	1.87559	Up	0
CL2248.Contig4_Pooled	2.17027	Up	3.48535e-191		CL5577.Contig1_Pooled	-3.77623	Down	0		Unigene12903_Pooled	6.15013	Up	0
CL1949.Contig4_Pooled	3.83277	Up	4.81013e-191		Unigene41373_Pooled	-1.53516	Down	0		Unigene41567_Pooled	-2.26435	Down	0
CL3033.Contig5_Pooled	-2.49128	Down	5.84828e-191		Unigene34244_Pooled	10.0206	Up	0		Unigene46451_Pooled	1.61391	Up	0
CL431.Contig1_Pooled	5.61077	Up	6.05784e-191		Unigene20229_Pooled	1.78545	Up	0		CL6698.Contig2_Pooled	-3.38644	Down	0
CL6292.Contig1_Pooled	2.28244	Up	1.56041e-190		Unigene1846_Pooled	-1.66367	Down	0		Unigene31196_Pooled	-3.46984	Down	0
CL544.Contig1_Pooled	4.1719	Up	1.80777e-190		CL5606.Contig3_Pooled	-4.81984	Down	0		Unigene1388_Pooled	5.73688	Up	0
CL7534.Contig2_Pooled	2.33515	Up	2.41568e-190		CL6975.Contig1_Pooled	-1.20304	Down	0		Unigene20453_Pooled	-2.35845	Down	0
Unigene34222_Pooled	3.55339	Up	2.44668e-190		Unigene404_Pooled	-1.02788	Down	0		Unigene42933_Pooled	2.56661	Up	0
CL5207.Contig1_Pooled	-2.4409	Down	5.83546e-190		CL6324.Contig3_Pooled	-1.28398	Down	0		CL2896.Contig2_Pooled	-2.38888	Down	0
Unigene48252_Pooled	3.53758	Up	6.97967e-190		CL356.Contig3_Pooled	-2.84873	Down	0		CL283.Contig2_Pooled	3.25962	Up	0
Unigene30840_Pooled	-1.47983	Down	7.96319e-190		Unigene46480_Pooled	-1.7714	Down	0		Unigene39701_Pooled	1.65834	Up	0
CL5700.Contig2_Pooled	-4.11229	Down	9.86264e-190		Unigene380_Pooled	-1.09677	Down	0		Unigene25587_Pooled	-4.83829	Down	0
Unigene3768_Pooled	2.90378	Up	1.58798e-189		CL90.Contig1_Pooled	-5.3852	Down	0		CL3339.Contig1_Pooled	-1.76125	Down	0
CL6474.Contig2_Pooled	1.83295	Up	4.28287e-189		Unigene2389_Pooled	-2.22104	Down	0		Unigene42203_Pooled	-1.59931	Down	0
Unigene7823_Pooled	6.86624	Up	5.86198e-189		Unigene8162_Pooled	-3.79253	Down	0		CL947.Contig2_Pooled	3.41994	Up	0
CL693.Contig3_Pooled	2.76007	Up	6.40502e-189		Unigene30666_Pooled	-3.4155	Down	0		CL1.Contig3_Pooled	-3.10845	Down	0
CL3686.Contig1_Pooled	1.8059	Up	7.10894e-189		Unigene2629_Pooled	2.75843	Up	0		Unigene14271_Pooled	-1.07526	Down	0
Unigene8900_Pooled	2.11008	Up	8.27406e-189		Unigene12900_Pooled	-1.0522	Down	0		Unigene1043_Pooled	1.65006	Up	0
CL3178.Contig1_Pooled	-1.53223	Down	9.20001e-189		Unigene42572_Pooled	-3.55503	Down	0		CL1816.Contig2_Pooled	-4.57026	Down	0
Unigene33995_Pooled	2.37817	Up	1.12413e-188		Unigene3158_Pooled	-1.51722	Down	0		Unigene47809_Pooled	-3.34291	Down	0
Unigene33184_Pooled	3.07959	Up	1.43463e-188		Unigene5268_Pooled	1.93127	Up	0		CL5474.Contig2_Pooled	-4.73653	Down	0
Unigene278_Pooled	-1.801	Down	1.47819e-188		CL7233.Contig1_Pooled	5.02523	Up	0		CL3378.Contig4_Pooled	-4.84962	Down	0
CL876.Contig3_Pooled	1.00222	Up	1.55648e-188		Unigene32392_Pooled	1.58968	Up	0		CL846.Contig3_Pooled	2.22138	Up	0
Unigene12793_Pooled	-2.39312	Down	1.69245e-188		CL6379.Contig1_Pooled	1.8399	Up	0		CL8838.Contig2_Pooled	-3.62202	Down	0
CL545.Contig1_Pooled	-1.44555	Down	4.08374e-188		Unigene16684_Pooled	-1.67834	Down	0		Unigene2341_Pooled	5.54226	Up	0
CL1320.Contig3_Pooled	-1.66829	Down	8.53808e-188		CL1672.Contig1_Pooled	-1.30485	Down	0		CL276.Contig3_Pooled	-13.7073	Down	0
CL1868.Contig3_Pooled	-3.14939	Down	1.34377e-187		Unigene4780_Pooled	4.85571	Up	0		Unigene26369_Pooled	-1.98915	Down	0
CL4798.Contig1_Pooled	1.38368	Up	1.36485e-187		Unigene18605_Pooled	-2.40565	Down	0		Unigene39698_Pooled	-3.81973	Down	0
CL8165.Contig2_Pooled	2.91429	Up	1.8222e-187		CL5328.Contig2_Pooled	-1.24832	Down	0		Unigene17840_Pooled	-2.31696	Down	0
CL1368.Contig2_Pooled	1.86975	Up	3.52099e-187		CL5963.Contig2_Pooled	1.67898	Up	0		Unigene12802_Pooled	-2.99025	Down	0
Unigene44098_Pooled	-3.22523	Down	3.55388e-187		Unigene34147_Pooled	1.33352	Up	0		Unigene8180_Pooled	1.81136	Up	0
Unigene30158_Pooled	-1.20025	Down	4.92936e-187		CL6474.Contig1_Pooled	-1.73778	Down	0		Unigene2743_Pooled	2.67933	Up	0
CL566.Contig1_Pooled	-1.7988	Down	4.95039e-187		CL1291.Contig6_Pooled	-2.94928	Down	0		Unigene32392_Pooled	13.6647	Up	0
Unigene43304_Pooled	1.22971	Up	4.9834e-187		Unigene1032_Pooled	3.54897	Up	0		CL3507.Contig8_Pooled	-3.30189	Down	0
Unigene11184_Pooled	4.89217	Up	1.07911e-186		Unigene14967_Pooled	2.05529	Up	0		CL3531.Contig1_Pooled	1.75787	Up	0
Unigene45923_Pooled	1.86529	Up	1.28876e-186		Unigene3500_Pooled	9.05013	Up	0		CL8648.Contig2_Pooled	-2.78614	Down	0
Unigene26376_Pooled	-1.43774	Down	1.64087e-186		Unigene40276_Pooled	-2.01065	Down	0		Unigene3908_Pooled	-2.59313	Down	0
Unigene5827_Pooled	2.50972	Up	1.74257e-186		CL1773.Contig1_Pooled	-1.36317	Down	0		CL7709.Contig1_Pooled	2.64042	Up	0
Unigene40905_Pooled	2.77492	Up	1.01013e-185		Unigene45551_Pooled	8.03524	Up	0		CL4384.Contig1_Pooled	-3.08507	Down	0
CL5058.Contig3_Pooled	5.82174	Up	1.08225e-185		Unigene21546_Pooled	1.34799	Up	0		Unigene26370_Pooled	2.03214	Up	0
Unigene38676_Pooled	6.34319	Up	1.09598e-185		CL3545.Contig2_Pooled	-1.29182	Down	0		Unigene4776_Pooled	1.9164	Up	0
CL1738.Contig5_Pooled	3.26648	Up	1.27941e-185		Unigene35939_Pooled	2.03991	Up	0		Unigene23993_Pooled	1.93204	Up	0
Unigene41935_Pooled	1.58694	Up	1.29984e-185		Unigene24449_Pooled	-1.77698	Down	0		Unigene38244_Pooled	4.30026	Up	0
Unigene41792_Pooled	1.89918	Up	2.04282e-185		Unigene33889_Pooled	-1.22052	Down	0		Unigene16059_Pooled	3.10023	Up	0
CL7630.Contig2_Pooled	-1.67883	Down	2.47959e-185		Unigene14339_Pooled	9.04147	Up	0		CL2187.Contig11_Pooled	-1.98953	Down	0
Unigene17222_Pooled	-1.27471	Down	4.10644e-185		CL6840.Contig3_Pooled	1.96961	Up	0		Unigene24333_Pooled	1.64649	Up	0
CL2908.Contig2_Pooled	2.70501	Up	4.59017e-185		Unigene2556_Pooled	-3.07366	Down	0		CL7694.Contig2_Pooled	-2.61803	Down	0
Unigene36663_Pooled	4.93046	Up	4.62439e-185		CL846.Contig3_Pooled	1.99038	Up	0		Unigene3649_Pooled	1.77016	Up	0
Unigene33266_Pooled	1.06949	Up	3.58952e-184		Unigene39713_Pooled	7.42052	Up	0		CL2527.Contig4_Pooled	-3.06277	Down	0
CL1084.Contig3_Pooled	2.79891	Up	4.67942e-184		CL3104.Contig1_Pooled	1.2366	Up	0		CL1262.Contig6_Pooled	-3.23385	Down	0
Unigene31719_Pooled	-1.38601	Down	1.1112e-183		CL3466.Contig2_Pooled	-2.10073	Down	0		Unigene11668_Pooled	-1.25042	Down	0
CL4128.Contig2_Pooled	-1.65694	Down	2.61612e-183		Unigene28258_Pooled	3.7153	Up	0		Unigene11663_Pooled	2.99634	Up	0
Unigene24868_Pooled	5.67628	Up	2.85875e-183		CL4033.Contig1_Pooled	-5.47997	Down	0		CL3967.Contig1_Pooled	-2.5512	Down	0
Unigene128_Pooled	-4.8263	Down	1.13316e-182		Unigene25016_Pooled	2.36831	Up	0		CL1963.Contig1_Pooled	-1.65892	Down	0
Unigene4830_Pooled	-2.35911	Down	1.99797e-182		Unigene8928_Pooled	-3.78997	Down	0		Unigene17246_Pooled	7.89136	Up	0
CL2821.Contig2_Pooled	4.40086	Up	2.32984e-182		Unigene10900_Pooled	1.2353	Up	0		CL824.Contig8_Pooled	-5.31303	Down	0
CL4150.Contig5_Pooled	5.59211	Up	4.18869e-182		CL2731.Contig1_Pooled	-1.70033	Down	0		Unigene29093_Pooled	-2.81397	Down	0
CL6830.Contig3_Pooled	-2.03982	Down	5.74961e-182		CL2041.Contig1_Pooled	2.87703	Up	0		Unigene38836_Pooled	-7.63142	Down	0
Unigene38542_Pooled	-1.01359	Down	6.43934e-182		CL5354.Contig1_Pooled	5.65471	Up	0		CL3812.Contig2_Pooled	1.67705	Up	0
CL5918.Contig1_Pooled	-1.72499	Down	7.07576e-182		Unigene23001_Pooled	-1.45611	Down	0		Unigene10759_Pooled	3.15519	Up	0
CL7390.Contig1_Pooled	1.40074	Up	9.10955e-182		Unigene19772_Pooled	-4.87153	Down	0		Unigene37021_Pooled	-5.68404	Down	0
CL1709.Contig2_Pooled	7.65423	Up	1.09038e-181		CL4507.Contig2_Pooled	-1.8785	Down	0		Unigene12711_Pooled	-1.51224	Down	0
CL2527.Contig6_Pooled	2.3252	Up	1.13721e-181		Unigene3906_Pooled	-3.16558	Down	0		CL5311.Contig2_Pooled	-3.5662	Down	0
Unigene4619_Pooled	2.10403	Up	1.41637e-181		Unigene16795_Pooled	1.05535	Up	0		Unigene3500_Pooled	8.03897	Up	0
CL7614.Contig2_Pooled	-4.0472	Down	1.75281e-181		Unigene12151_Pooled	-3.0748	Down	0		Unigene44424_Pooled	1.02454	Up	0
CL1778.Contig3_Pooled	1.98317	Up	2.28388e-181		CL5474.Contig2_Pooled	-4.53944	Down	0		CL6887.Contig2_Pooled	-5.49725	Down	0
Unigene6775_Pooled	-1.75808	Down	2.71288e-181		CL9071.Contig1_Pooled	1.43344	Up	0		Unigene18238_Pooled	1.30657	Up	0
CL4895.Contig2_Pooled	4.55518	Up	2.95391e-181		CL4996.Contig1_Pooled	6.13556	Up	0		CL4705.Contig1_Pooled	-1.94642	Down	0
Unigene25681_Pooled	2.70437	Up	3.23899e-181		Unigene39700_Pooled	3.08214	Up	0		CL743.Contig1_Pooled	1.55095	Up	0
CL431.Contig2_Pooled	3.68464	Up	4.23066e-181		CL3128.Contig2_Pooled	-3.54875	Down	0		Unigene27877_Pooled	6.90384	Up	0
CL2560.Contig1_Pooled	-1.58539	Down	9.06022e-181		Unigene40998_Pooled	7.52568	Up	0		CL324.Contig2_Pooled	1.45025	Up	0
CL2908.Contig1_Pooled	1.62041	Up	1.15324e-180		CL1603.Contig3_Pooled	-2.28604	Down	0		CL8804.Contig1_Pooled	3.78042	Up	0
Unigene17947_Pooled	1.73693	Up	1.51434e-180		CL276.Contig2_Pooled	-6.54192	Down	0		CL2626.Contig3_Pooled	2.02225	Up	0
CL2165.Contig1_Pooled	-1.05805	Down	1.74744e-180		CL4831.Contig2_Pooled	1.76215	Up	0		Unigene40906_Pooled	1.12756	Up	0
CL1738.Contig8_Pooled	3.61982	Up	2.06711e-180		Unigene45458_Pooled	-4.51312	Down	0		CL3972.Contig4_Pooled	-1.53719	Down	0
Unigene3032_Pooled	8.59477	Up	2.88136e-180		Unigene31025_Pooled	1.17945	Up	0		Unigene12196_Pooled	1.70935	Up	0
CL2720.Contig1_Pooled	-1.4432	Down	4.09089e-180		Unigene34926_Pooled	-2.70947	Down	0		CL3118.Contig1_Pooled	3.57701	Up	0
CL40.Contig3_Pooled	1.99329	Up	5.6682e-180		CL4976.Contig1_Pooled	8.05509	Up	0		Unigene2668_Pooled	-1.12344	Down	0
CL5138.Contig2_Pooled	-1.2443	Down	5.82026e-180		CL3855.Contig1_Pooled	2.52019	Up	0		Unigene17230_Pooled	1.15564	Up	0
CL3378.Contig6_Pooled	-1.2113	Down	6.69872e-180		Unigene846_Pooled	1.65733	Up	0		CL3987.Contig3_Pooled	-1.73617	Down	0
CL898.Contig2_Pooled	-4.96213	Down	7.20674e-180		Unigene14302_Pooled	2.45513	Up	0		Unigene27103_Pooled	-1.97603	Down	0
CL4051.Contig2_Pooled	-1.96328	Down	1.1316e-179		CL8506.Contig1_Pooled	2.66246	Up	0		CL2185.Contig2_Pooled	3.17105	Up	0
CL604.Contig6_Pooled	-2.44664	Down	2.44624e-179		CL623.Contig4_Pooled	2.63781	Up	0		Unigene36597_Pooled	-2.56911	Down	0
Unigene23069_Pooled	2.5987	Up	2.45655e-179		Unigene4812_Pooled	3.95994	Up	0		Unigene65_Pooled	1.65633	Up	0
CL1549.Contig2_Pooled	-1.38617	Down	3.41966e-179		CL8694.Contig1_Pooled	2.13514	Up	0		Unigene7331_Pooled	1.79491	Up	0
Unigene20201_Pooled	4.46638	Up	4.23574e-179		CL4373.Contig1_Pooled	-1.52464	Down	0		CL2870.Contig2_Pooled	2.72703	Up	0
CL261.Contig4_Pooled	-2.81753	Down	5.45274e-179		Unigene1084_Pooled	-1.57756	Down	0		Unigene18709_Pooled	-4.3067	Down	0
CL1643.Contig3_Pooled	-3.48208	Down	5.53072e-179		CL471.Contig1_Pooled	4.70554	Up	0		CL5815.Contig2_Pooled	1.65954	Up	0
Unigene44037_Pooled	-2.55855	Down	5.73335e-179		Unigene40483_Pooled	1.66332	Up	0		Unigene24101_Pooled	-4.47329	Down	0
Unigene925_Pooled	2.81156	Up	6.33739e-179		CL1213.Contig1_Pooled	6.68242	Up	0		CL1204.Contig2_Pooled	2.5772	Up	0
Unigene3605_Pooled	4.39734	Up	6.40216e-179		CL4118.Contig2_Pooled	-1.48787	Down	0		CL4879.Contig1_Pooled	-5.51771	Down	0
CL788.Contig2_Pooled	2.63117	Up	1.29403e-178		CL5769.Contig2_Pooled	4.40813	Up	0		Unigene3813_Pooled	-2.69933	Down	0
Unigene4666_Pooled	1.77635	Up	3.13592e-178		Unigene5937_Pooled	5.83864	Up	0		Unigene47765_Pooled	1.24062	Up	0
CL6071.Contig4_Pooled	2.53167	Up	7.85612e-178		Unigene14310_Pooled	-2.30868	Down	0		CL6767.Contig1_Pooled	-1.46414	Down	0
CL4392.Contig2_Pooled	3.90079	Up	8.15988e-178		Unigene4036_Pooled	-1.32317	Down	0		CL1065.Contig3_Pooled	3.1825	Up	0
CL5487.Contig1_Pooled	-3.44704	Down	1.1227e-177		CL3844.Contig2_Pooled	2.88367	Up	0		CL6061.Contig2_Pooled	1.24559	Up	0
CL3605.Contig1_Pooled	-2.83519	Down	1.77389e-177		CL4846.Contig1_Pooled	3.38237	Up	0		Unigene15525_Pooled	-2.74716	Down	0
CL2568.Contig3_Pooled	1.62009	Up	1.78402e-177		CL7532.Contig1_Pooled	-4.681	Down	0		Unigene28044_Pooled	-2.04823	Down	0
CL7400.Contig2_Pooled	1.16336	Up	4.49472e-177		CL5071.Contig2_Pooled	-7.50425	Down	0		CL8111.Contig1_Pooled	-2.66245	Down	0
CL2235.Contig2_Pooled	-2.10886	Down	1.32794e-176		CL4754.Contig3_Pooled	1.62662	Up	0		CL6716.Contig2_Pooled	1.76719	Up	0
Unigene36608_Pooled	7.65418	Up	1.88308e-176		CL1324.Contig2_Pooled	-2.79893	Down	0		Unigene4775_Pooled	3.73606	Up	0
Unigene45802_Pooled	-4.2645	Down	2.79781e-176		CL363.Contig1_Pooled	6.43924	Up	0		CL3444.Contig1_Pooled	-3.16553	Down	0
CL1022.Contig4_Pooled	1.96429	Up	2.85292e-176		CL2806.Contig2_Pooled	-1.97332	Down	0		Unigene24408_Pooled	-1.68038	Down	0
CL2192.Contig2_Pooled	2.1349	Up	7.52763e-176		Unigene4719_Pooled	-1.96466	Down	0		CL6017.Contig2_Pooled	-1.58651	Down	0
CL2084.Contig1_Pooled	-4.1765	Down	7.74028e-176		CL1661.Contig3_Pooled	-2.65557	Down	0		CL3872.Contig2_Pooled	-5.03086	Down	0
CL5739.Contig2_Pooled	1.32544	Up	1.10562e-175		Unigene33711_Pooled	-1.36354	Down	0		CL7866.Contig2_Pooled	2.89105	Up	0
Unigene267_Pooled	1.52371	Up	1.87011e-175		CL6238.Contig3_Pooled	1.18891	Up	0		Unigene35939_Pooled	2.18724	Up	0
Unigene27853_Pooled	2.24053	Up	1.97014e-175		CL6975.Contig2_Pooled	-2.56629	Down	0		CL5597.Contig1_Pooled	-3.71375	Down	0
Unigene48463_Pooled	1.41025	Up	2.85372e-175		CL4049.Contig3_Pooled	-1.28587	Down	0		Unigene17235_Pooled	-1.26804	Down	0
CL7191.Contig2_Pooled	-2.31968	Down	3.70776e-175		Unigene14825_Pooled	-2.86906	Down	0		Unigene1551_Pooled	1.21908	Up	0
CL6124.Contig2_Pooled	-1.45477	Down	4.52221e-175		Unigene2532_Pooled	-1.01725	Down	0		Unigene24002_Pooled	1.3325	Up	0
CL3007.Contig2_Pooled	3.34986	Up	5.62249e-175		CL9041.Contig1_Pooled	-4.06295	Down	0		Unigene6494_Pooled	-1.72751	Down	0
CL4756.Contig1_Pooled	2.77955	Up	7.19935e-175		Unigene1833_Pooled	1.05208	Up	0		Unigene2616_Pooled	-1.10853	Down	0
CL1097.Contig2_Pooled	5.10456	Up	9.39277e-175		Unigene26486_Pooled	3.52316	Up	0		Unigene23040_Pooled	-1.41772	Down	0
CL782.Contig2_Pooled	-1.40411	Down	1.04308e-174		CL2398.Contig2_Pooled	4.12349	Up	0		Unigene14327_Pooled	3.54981	Up	0
CL5176.Contig1_Pooled	2.49106	Up	1.75949e-174		Unigene4230_Pooled	3.98036	Up	0		CL7758.Contig2_Pooled	-8.56333	Down	0
Unigene2594_Pooled	-1.13557	Down	2.61277e-174		CL3523.Contig1_Pooled	-1.83981	Down	0		Unigene5135_Pooled	-1.18173	Down	0
Unigene6935_Pooled	-1.01604	Down	5.18974e-174		Unigene32004_Pooled	7.76917	Up	0		CL1772.Contig2_Pooled	1.35426	Up	0
CL3622.Contig2_Pooled	4.63683	Up	5.25718e-174		Unigene38903_Pooled	-1.80873	Down	0		Unigene41792_Pooled	2.77619	Up	0
CL2359.Contig5_Pooled	-1.35291	Down	5.47391e-174		Unigene27630_Pooled	6.82141	Up	0		CL1549.Contig2_Pooled	-3.40166	Down	0
CL949.Contig3_Pooled	-1.18562	Down	8.42605e-174		CL202.Contig2_Pooled	2.24929	Up	0		Unigene18240_Pooled	1.51283	Up	0
CL3581.Contig4_Pooled	-2.35272	Down	1.25876e-173		Unigene6849_Pooled	5.04221	Up	0		CL614.Contig1_Pooled	2.8039	Up	0
CL2566.Contig2_Pooled	1.48568	Up	2.10211e-173		CL4913.Contig1_Pooled	4.54776	Up	0		CL443.Contig2_Pooled	-4.25538	Down	0
CL8539.Contig1_Pooled	-3.23863	Down	2.34142e-173		Unigene11690_Pooled	2.93162	Up	0		Unigene39060_Pooled	3.02954	Up	0
CL2961.Contig1_Pooled	11.3344	Up	3.35272e-173		Unigene26945_Pooled	-2.72806	Down	0		Unigene1142_Pooled	1.77909	Up	0
CL1686.Contig3_Pooled	-1.00378	Down	3.52185e-173		CL7487.Contig1_Pooled	5.27025	Up	0		CL4464.Contig1_Pooled	-4.19221	Down	0
Unigene13658_Pooled	-1.36639	Down	5.76292e-173		CL443.Contig3_Pooled	-3.71727	Down	0		CL7319.Contig2_Pooled	2.73431	Up	0
Unigene17854_Pooled	3.86802	Up	6.36874e-173		Unigene21910_Pooled	-4.97725	Down	0		Unigene28258_Pooled	4.21761	Up	0
CL5680.Contig2_Pooled	4.20102	Up	1.05123e-172		CL8950.Contig1_Pooled	2.16423	Up	0		Unigene17971_Pooled	1.5722	Up	0
Unigene46061_Pooled	3.26895	Up	1.5403e-172		CL3118.Contig1_Pooled	2.94551	Up	0		Unigene3138_Pooled	1.08378	Up	0
CL3159.Contig2_Pooled	-1.05739	Down	1.80465e-172		Unigene46762_Pooled	-4.50265	Down	0		CL5645.Contig2_Pooled	4.95364	Up	0
CL5162.Contig2_Pooled	-1.27271	Down	1.95166e-172		CL5180.Contig2_Pooled	-2.44233	Down	0		CL6735.Contig1_Pooled	2.21303	Up	0
Unigene32031_Pooled	3.33375	Up	2.62505e-172		CL2302.Contig2_Pooled	-1.88813	Down	0		Unigene18707_Pooled	-3.29953	Down	0
Unigene5220_Pooled	1.24462	Up	3.15555e-172		Unigene1851_Pooled	5.73105	Up	0		CL6379.Contig1_Pooled	1.91721	Up	0
CL2771.Contig9_Pooled	-3.22078	Down	6.51554e-172		CL400.Contig2_Pooled	1.85854	Up	0		CL1410.Contig6_Pooled	1.39362	Up	0
CL1605.Contig4_Pooled	-1.56033	Down	7.75917e-172		Unigene46437_Pooled	-3.57242	Down	0		CL4790.Contig5_Pooled	-7.31217	Down	0
Unigene837_Pooled	10.0213	Up	8.24616e-172		CL2818.Contig1_Pooled	2.24436	Up	0		Unigene48482_Pooled	1.15339	Up	0
CL4559.Contig3_Pooled	1.44954	Up	1.26712e-171		Unigene3886_Pooled	-2.85749	Down	0		Unigene20193_Pooled	1.94019	Up	0
CL699.Contig1_Pooled	1.42053	Up	1.79078e-171		Unigene17235_Pooled	-1.18752	Down	0		Unigene5455_Pooled	7.65262	Up	0
CL3918.Contig1_Pooled	1.66359	Up	2.18053e-171		CL343.Contig2_Pooled	-3.33503	Down	0		Unigene33417_Pooled	1.68397	Up	0
CL8576.Contig1_Pooled	3.60526	Up	2.58527e-171		Unigene47730_Pooled	-2.3148	Down	0		CL2818.Contig1_Pooled	2.51952	Up	0
Unigene40952_Pooled	-3.29598	Down	2.92342e-171		Unigene20457_Pooled	-4.8074	Down	0		Unigene14905_Pooled	1.39833	Up	0
CL6102.Contig1_Pooled	-1.25311	Down	4.20393e-171		Unigene41383_Pooled	2.32246	Up	0		Unigene3577_Pooled	-5.01448	Down	0
CL680.Contig2_Pooled	-2.63221	Down	4.21565e-171		CL6700.Contig2_Pooled	-5.61813	Down	0		Unigene7348_Pooled	-1.41796	Down	0
CL2780.Contig2_Pooled	-1.66666	Down	4.61069e-171		CL1028.Contig1_Pooled	6.59485	Up	0		Unigene15071_Pooled	-5.10759	Down	0
Unigene1175_Pooled	-4.14318	Down	5.32115e-171		Unigene23960_Pooled	1.88607	Up	0		CL3349.Contig2_Pooled	1.49741	Up	0
CL5788.Contig1_Pooled	2.5848	Up	1.40733e-170		Unigene39686_Pooled	-1.38439	Down	0		Unigene35319_Pooled	3.50544	Up	0
Unigene28333_Pooled	-5.3091	Down	1.74463e-170		Unigene4202_Pooled	-2.27175	Down	0		Unigene8391_Pooled	-4.4626	Down	0
CL3499.Contig1_Pooled	1.77294	Up	6.8599e-170		CL3381.Contig3_Pooled	2.70153	Up	0		Unigene3910_Pooled	-1.18215	Down	0
Unigene28963_Pooled	6.93916	Up	7.22994e-170		Unigene14308_Pooled	-2.26499	Down	0		CL7799.Contig2_Pooled	-1.9585	Down	0
Unigene1619_Pooled	3.64622	Up	8.6919e-170		Unigene21607_Pooled	2.33272	Up	0		CL5370.Contig1_Pooled	-1.29969	Down	0
CL5097.Contig1_Pooled	-1.23269	Down	8.7629e-170		Unigene6728_Pooled	1.69255	Up	0		Unigene46758_Pooled	-4.09669	Down	0
CL977.Contig1_Pooled	-1.78217	Down	1.38564e-169		Unigene3140_Pooled	7.56524	Up	0		CL6805.Contig2_Pooled	-2.01989	Down	0
Unigene32781_Pooled	1.76364	Up	1.87733e-169		Unigene26614_Pooled	2.00889	Up	0		CL7438.Contig1_Pooled	1.6052	Up	0
Unigene1860_Pooled	-1.42137	Down	1.92009e-169		CL765.Contig1_Pooled	-3.09328	Down	0		Unigene18303_Pooled	2.76065	Up	0
Unigene43534_Pooled	3.67577	Up	3.30613e-169		CL8547.Contig3_Pooled	-2.17952	Down	0		CL824.Contig3_Pooled	-4.49819	Down	0
Unigene6907_Pooled	6.00919	Up	3.30975e-169		CL2123.Contig1_Pooled	-3.13448	Down	0		CL8207.Contig2_Pooled	2.26844	Up	0
CL3771.Contig1_Pooled	2.52193	Up	4.0742e-169		CL4358.Contig2_Pooled	4.80814	Up	0		CL5492.Contig3_Pooled	4.6066	Up	0
CL8144.Contig2_Pooled	-1.54668	Down	5.22131e-169		CL6586.Contig1_Pooled	-2.68107	Down	0		CL3463.Contig1_Pooled	1.57478	Up	0
Unigene6750_Pooled	6.4847	Up	5.55436e-169		Unigene27858_Pooled	1.88118	Up	0		CL8768.Contig1_Pooled	-5.04652	Down	0
CL783.Contig3_Pooled	2.73647	Up	6.30588e-169		CL857.Contig2_Pooled	-1.76555	Down	0		CL3935.Contig1_Pooled	-6.32717	Down	0
Unigene5510_Pooled	3.51735	Up	6.95548e-169		Unigene17410_Pooled	1.3512	Up	0		Unigene26425_Pooled	5.60245	Up	0
Unigene33318_Pooled	-2.09722	Down	9.765e-169		CL5144.Contig2_Pooled	2.02059	Up	0		CL1853.Contig1_Pooled	-6.91897	Down	0
CL2678.Contig2_Pooled	-1.74804	Down	1.34121e-168		CL219.Contig1_Pooled	-3.23936	Down	0		CL1953.Contig1_Pooled	2.03269	Up	0
CL1027.Contig2_Pooled	1.76332	Up	1.50935e-168		CL3829.Contig3_Pooled	7.30105	Up	0		CL5319.Contig2_Pooled	2.00447	Up	0
CL8482.Contig1_Pooled	-1.82729	Down	4.15014e-168		Unigene12823_Pooled	2.03353	Up	0		Unigene41582_Pooled	1.26932	Up	0
CL2674.Contig2_Pooled	4.10035	Up	4.54827e-168		CL5843.Contig1_Pooled	-1.57972	Down	0		Unigene3637_Pooled	-2.43132	Down	0
CL7958.Contig1_Pooled	5.75295	Up	1.00509e-167		Unigene16570_Pooled	-1.80349	Down	0		Unigene28346_Pooled	6.14205	Up	0
Unigene37039_Pooled	-2.58	Down	3.38371e-167		Unigene30606_Pooled	2.2744	Up	0		CL6830.Contig2_Pooled	-3.66308	Down	0
CL304.Contig2_Pooled	2.53261	Up	4.16457e-167		CL8586.Contig1_Pooled	-2.65578	Down	0		Unigene12632_Pooled	2.08888	Up	0
CL2846.Contig4_Pooled	1.55616	Up	4.27449e-167		Unigene4345_Pooled	3.44617	Up	0		Unigene37604_Pooled	2.36073	Up	0
CL77.Contig1_Pooled	-1.19772	Down	7.63595e-167		CL1805.Contig1_Pooled	-3.22057	Down	0		Unigene42795_Pooled	1.24088	Up	0
Unigene30846_Pooled	3.4615	Up	8.71997e-167		CL3076.Contig3_Pooled	-1.79339	Down	0		CL5431.Contig2_Pooled	-2.14924	Down	0
Unigene8054_Pooled	-1.58792	Down	1.5991e-166		CL2759.Contig2_Pooled	-7.70399	Down	0		Unigene22233_Pooled	-2.56402	Down	0
Unigene23593_Pooled	-3.21522	Down	1.99229e-166		Unigene40265_Pooled	-1.37938	Down	0		CL3623.Contig4_Pooled	-4.9032	Down	0
Unigene564_Pooled	-2.19191	Down	2.50653e-166		Unigene33167_Pooled	1.88608	Up	0		Unigene2012_Pooled	1.40251	Up	0
Unigene33887_Pooled	6.90373	Up	3.9408e-166		CL783.Contig4_Pooled	-1.83697	Down	0		Unigene7786_Pooled	-1.88183	Down	0
Unigene1148_Pooled	3.58748	Up	7.79363e-166		CL2022.Contig7_Pooled	-2.06402	Down	0		Unigene38223_Pooled	1.66256	Up	0
Unigene37887_Pooled	-3.39655	Down	8.95857e-166		CL3068.Contig2_Pooled	-1.47961	Down	0		Unigene2008_Pooled	-2.92405	Down	0
Unigene44189_Pooled	1.58066	Up	9.52104e-166		Unigene30715_Pooled	1.74389	Up	0		Unigene7313_Pooled	1.99848	Up	0
Unigene4327_Pooled	3.07856	Up	2.87103e-165		Unigene27022_Pooled	2.16277	Up	0		Unigene35968_Pooled	5.99399	Up	0
CL7223.Contig1_Pooled	3.80568	Up	4.07101e-165		CL223.Contig1_Pooled	2.78891	Up	0		Unigene24873_Pooled	2.84981	Up	0
CL2898.Contig1_Pooled	-3.42957	Down	4.76824e-165		Unigene30637_Pooled	1.11148	Up	0		Unigene3983_Pooled	-2.76291	Down	0
CL7044.Contig1_Pooled	-1.61318	Down	4.808e-165		Unigene3903_Pooled	5.02329	Up	0		CL2165.Contig1_Pooled	-2.17101	Down	0
CL2187.Contig15_Pooled	-11.2549	Down	5.7843e-165		Unigene23565_Pooled	-2.56252	Down	0		Unigene8238_Pooled	7.75802	Up	0
CL5941.Contig1_Pooled	2.26479	Up	1.50912e-164		CL3622.Contig1_Pooled	5.16202	Up	0		Unigene47446_Pooled	-2.29138	Down	0
[truncated: 23,735 more rows]

## Sheet: Table S2
Table S2 The common DEGs of the three comparison groups.
Gene ID	Closest AGI	Function Category	Description	Gene symbol in Arabidopsis	-6 hAP vs 0 hAP	0 hAP vs 54 hAP	-6 hAP vs 54 hAP	Cluster
CL96.Contig2_Pooled	AT3G13610	DNA.unspecified	Encodes a Fe(II)- and 2-oxoglutarate-dependent dioxygenase family gene F6'H1. Mutations in this gene compromise iron uptake and the production of fluorescent phenolics involved in Fe uptake. The mRNA is cell-to-cell mobile.	(F6'H1)	2.84292	1.94023	4.78316	Cluster1
Unigene2250_Pooled	AT2G41380	development.unspecified	S-adenosyl-L-methionine-dependent methyltransferases superfamily protein;(source:Araport11)	0	3.87963	1.02223	4.90186	Cluster1
Unigene31655_Pooled	AT2G36950	transport.misc	Heavy metal transport/detoxification superfamily protein;(source:Araport11)	0	3.17321	1.34617	4.51938	Cluster1
CL8965.Contig1_Pooled	AT1G22410	amino acid metabolism.synthesis.aromatic aa.chorismate.3-deoxy-D-arabino-heptulosonate 7-phosphate synthase	Class-II DAHP synthetase family protein;(source:Araport11)	0	1.99799	1.58052	3.57852	Cluster1
Unigene939_Pooled	AT5G50760	hormone metabolism.auxin.induced-regulated-responsive-activated	SAUR-like auxin-responsive protein family;(source:Araport11)	SMALL AUXIN UPREGULATED RNA 55 (SAUR55)	4.33147	1.56354	5.89501	Cluster1
Unigene15481_Pooled	AT5G25940	development.unspecified	early nodulin-like protein;(source:Araport11)	0	6.28859	2.62114	8.90973	Cluster1
CL5519.Contig1_Pooled	AT4G39980	amino acid metabolism.synthesis.aromatic aa.chorismate.3-deoxy-D-arabino-heptulosonate 7-phosphate synthase	Encodes a 2-deoxy-D-arabino-heptulosonate 7-phosphate (DAHP) synthase, which catalyzes the first committed step in aromatic amino acid biosynthesis. Gene expression is induced by wounding and pathogenic bacteria Pseudomonas syringae. The mRNA is cell-to-cell mobile.	3-DEOXY-D-ARABINO-HEPTULOSONATE 7-PHOSPHATE SYNTHASE 1 (DHS1)	3.55005	1.24494	4.795	Cluster1
Unigene22093_Pooled	AT2G14960	hormone metabolism.auxin.induced-regulated-responsive-activated	encodes a protein similar to IAA-amido synthases. Lines carrying an insertion in this gene are hypersensitive to auxin.	(GH3.1)	6.65354	2.61674	9.27028	Cluster1
CL1736.Contig1_Pooled	AT1G59950	secondary metabolism.flavonoids.chalcones	NAD(P)-linked oxidoreductase superfamily protein;(source:Araport11)	0	7.93865	1.15699	9.09564	Cluster1
CL9073.Contig2_Pooled	AT4G38540	misc.oxidases - copper, flavone etc	FAD/NAD(P)-binding oxidoreductase family protein;(source:Araport11)	0	2.84663	1.38523	4.23187	Cluster1
Unigene35279_Pooled	AT1G72820	transport.metabolite transporters at the mitochondrial membrane	Mitochondrial substrate carrier family protein;(source:Araport11)	0	3.09271	1.08859	4.18129	Cluster1
CL3583.Contig1_Pooled	AT5G40990	misc.GDSL-motif lipase	Component of plant resistance. Contains lipase signature motif and GDSL domain. Directly interferes with the fungal infection process by acting on fungal cell walls through its action as a antimicrobial compound. Critical component for both local and systemic resistance responses in the incompatible interaction with Alternaria brassicicola in the ethylene-dependent pathway.	GDSL LIPASE 1 (GLIP1)	4.69795	1.51777	6.21572	Cluster1
Unigene6110_Pooled	AT4G35630	amino acid metabolism.synthesis.serine-glycine-cysteine group.serine.phosphoserine aminotransferase	Encodes a phosphoserine aminotransferase which is involved in serine biosynthesis in the chloroplast which operates via the phosphorylated pathway. The mRNA is cell-to-cell mobile.	PHOSPHOSERINE AMINOTRANSFERASE 1 (PSAT1)	1.74664	1.58819	3.33483	Cluster1
Unigene46788_Pooled	AT1G60710	hormone metabolism.auxin.induced-regulated-responsive-activated	Encodes ATB2.	(ATB2)	1.4902	2.06878	3.55899	Cluster1
CL4962.Contig2_Pooled	AT2G38940	transport.phosphate	Encodes Pht1;4, a member of the Pht1 family of phosphate transporters which include: Pht1;1/At5g43350, Pht1;2/At5g43370, Pht1;3/At5g43360, Pht1;4/At2g38940, Pht1;5/At2g32830, Pht1;6/At5g43340, Pht1;7/At3g54700, Pht1;8/At1g20860, Pht1;9/At1g76430 (Plant Journal 2002, 31:341). Expression is upregulated in the shoot of cax1/cax3 mutant and is responsive to phosphate (Pi) and not phosphite (Phi) in r…	PHOSPHATE TRANSPORTER 1;4 (PHT1;4)	1.59858	2.31934	3.91792	Cluster1
Unigene35541_Pooled	AT1G73500	signalling.MAP kinases	member of MAP Kinase Kinase family. Autophosphorylates and also phosphorylates MPK3 and MPK6. Independently involved in ethylene and calmalexin biosynthesis. Induces transcription of ACS2, ACS6, ERF1, ERF2, ERF5, ERF6, CYP79B2, CYP79B3, CYP71A13 and PAD3.	MAP KINASE KINASE 9 (MKK9)	2.5391	1.49208	4.03118	Cluster1
Unigene32833_Pooled	AT5G12210	secondary metabolism.isoprenoids.non-mevalonate pathway	RAB geranylgeranyl transferase beta subunit 1;(source:Araport11)	RAB GERANYLGERANYL TRANSFERASE BETA SUBUNIT 1 (RGTB1)	2.85165	1.43866	4.29031	Cluster1
Unigene23070_Pooled	AT5G28590	not assigned.no ontology	DNA-binding family protein;(source:Araport11)	0	1.85091	1.51714	3.36805	Cluster1
Unigene400_Pooled	AT1G75800	stress.biotic	Pathogenesis-related thaumatin superfamily protein;(source:Araport11)	0	3.72493	1.51971	5.24465	Cluster1
CL3200.Contig1_Pooled	AT1G71010	signalling.phosphinositides.phosphatidylinositol-4-phosphate 5-kinase	Encodes a protein that is predicted to act as a phosphatidylinositol-3P 5-kinase, but, because it lacks a FYVE domain, it is unlikely to be efficiently targeted to membranes containing the proposed phosphatidylinositol-3P substrate. Therefore, its molecular function remains unknown. The mRNA is cell-to-cell mobile.	FORMS APLOID AND BINUCLEATE CELLS 1C (FAB1C)	1.73655	1.65196	3.38851	Cluster1
CL2797.Contig2_Pooled	AT1G02520	transport.ABC transporters and multidrug resistance systems	Encodes an ATP-binding cassette (ABC) transporter. Expressed in the vascular tissue of primary stem. The mRNA is cell-to-cell mobile.	ATP-BINDING CASSETTE B11 (ABCB11)	2.1566	1.1394	3.296	Cluster1
Unigene6906_Pooled	AT5G11090	not assigned.no ontology	serine-rich protein-like protein;(source:Araport11)	0	1.2811	1.507	2.78811	Cluster1
CL8075.Contig3_Pooled	AT5G39580	misc.peroxidases	Peroxidase superfamily protein;(source:Araport11)	0	7.18151	2.31171	9.49322	Cluster1
CL3664.Contig3_Pooled	#N/A	#N/A	#N/A	#N/A	3.36398	1.10801	4.47199	Cluster1
CL3749.Contig1_Pooled	AT4G37300	not assigned.unknown	maternal effect embryo arrest 59;(source:Araport11)	MATERNAL EFFECT EMBRYO ARREST 59 (MEE59)	4.5738	1.26947	5.84327	Cluster1
Unigene1833_Pooled	AT1G09970	signalling.receptor kinases.leucine rich repeat XI	RLK7 belongs to a leucine-rich repeat class of receptor-likekinase (LRR-RLKs). It is involved in the control of germination speed and the tolerance to oxidant stress. The mRNA is cell-to-cell mobile.	(LRR XI-23)	2.06125	1.05208	3.11332	Cluster1
CL6338.Contig2_Pooled	AT4G36040	stress.abiotic.heat	Chaperone DnaJ-domain superfamily protein;(source:Araport11)	DNAJ11 (J11)	5.67782	2.18133	7.85915	Cluster1
CL6493.Contig2_Pooled	AT1G58170	stress.biotic.PR-proteins	Disease resistance-responsive (dirigent-like protein) family protein;(source:Araport11)	0	2.39731	1.36528	3.76259	Cluster1
CL4063.Contig6_Pooled	AT3G47110	signalling.receptor kinases.leucine rich repeat XII	Leucine-rich repeat protein kinase family protein;(source:Araport11)	0	1.64841	1.10152	2.74993	Cluster1
CL3583.Contig2_Pooled	AT3G14225	misc.GDSL-motif lipase	Contains lipase signature motif and GDSL domain.	GDSL-MOTIF LIPASE 4 (GLIP4)	3.79018	1.12349	4.91366	Cluster1
CL1175.Contig5_Pooled	AT4G37370	misc.cytochrome P450	member of CYP81D	"CYTOCHROME P450, FAMILY 81, SUBFAMILY D, POLYPEPTIDE 8" (CYP81D8)	4.41694	1.88375	6.3007	Cluster1
Unigene143_Pooled	#N/A	#N/A	#N/A	#N/A	2.85043	1.11785	3.96828	Cluster1
Unigene36472_Pooled	AT1G18720	not assigned.no ontology	ER membrane protein, putative (DUF962);(source:Araport11)	0	1.93669	1.05694	2.99363	Cluster1
Unigene47744_Pooled	AT1G75750	hormone metabolism.gibberelin.induced-regulated-responsive-activated	GA-responsive GAST1 protein homolog regulated by BR and GA antagonistically. Possibly involved in cell elongation based on expression data The mRNA is cell-to-cell mobile.	GAST1 PROTEIN HOMOLOG 1 (GASA1)	2.76645	2.26843	5.03488	Cluster1
CL3376.Contig1_Pooled	AT3G22550	development.unspecified	NAD(P)H-quinone oxidoreductase subunit, putative (DUF581);(source:Araport11)	0	1.14388	1.14776	2.29164	Cluster1
Unigene15626_Pooled	#N/A	#N/A	#N/A	#N/A	2.46327	1.05341	3.51668	Cluster1
CL261.Contig3_Pooled	AT4G39420	not assigned.unknown	spatacsin carboxy-terminus protein;(source:Araport11)	0	6.65255	1.10536	7.75791	Cluster1
CL5382.Contig3_Pooled	AT4G02290	misc.gluco-, galacto- and mannosidases.endoglucanase	glycosyl hydrolase 9B13;(source:Araport11)	GLYCOSYL HYDROLASE 9B13 (GH9B13)	5.28581	1.08047	6.36628	Cluster1
CL7022.Contig2_Pooled	AT2G02870	protein.degradation.ubiquitin.E3.SCF.FBOX	Galactose oxidase/kelch repeat superfamily protein;(source:Araport11)	0	2.40528	1.01981	3.42509	Cluster1
Unigene30941_Pooled	AT1G19840	hormone metabolism.auxin.induced-regulated-responsive-activated	SAUR-like auxin-responsive protein family;(source:Araport11)	SMALL AUXIN UPREGULATED RNA 53 (SAUR53)	3.88523	1.27411	5.15934	Cluster1
CL2896.Contig4_Pooled	AT1G02500	amino acid metabolism.synthesis.aspartate family.methionine.S-adenosylmethionine synthetase	encodes a S-adenosylmethionine synthetase. SAM1 is regulated by protein S-nitrosylation. The covalent binding of nitric oxide (NO) to the Cys114 residue inhibits the enzyme activity.	S-ADENOSYLMETHIONINE SYNTHETASE 1 (SAM1)	1.17406	1.08769	2.26175	Cluster1
CL4247.Contig1_Pooled	AT1G43800	lipid metabolism.FA synthesis and FA elongation.ACP desaturase	Plant stearoyl-acyl-carrier-protein desaturase family protein;(source:Araport11)	FLORAL TRANSITION AT THE MERISTEM1 (FTM1)	7.31797	1.45251	8.77048	Cluster1
Unigene88_Pooled	AT5G61440	redox.thioredoxin	Encodes a member of the thioredoxin family protein. Located in the chloroplast. The mRNA is cell-to-cell mobile.	ATYPICAL CYS HIS RICH THIOREDOXIN 5 (ACHT5)	5.12201	3.17701	8.29902	Cluster1
Unigene15754_Pooled	AT3G02790	RNA.regulation of transcription.C2H2 zinc finger family	zinc finger (C2H2 type) family protein;(source:Araport11)	METHYLENE BLUE SENSITIVITY 1 (MBS1)	1.28345	1.5277	2.81115	Cluster1
CL3481.Contig2_Pooled	AT2G42590	signalling.14-3-3 proteins	14-3-3 gene. Binds calcium and displays induced structural changes.	GENERAL REGULATORY FACTOR 9 (GRF9)	1.15564	1.0844	2.24004	Cluster1
Unigene1137_Pooled	AT3G14840	signalling.receptor kinases.leucine rich repeat VIII.VIII-2	Encodes LRR-RLK protein that is localized to the plasma membrane and is involved in regulation of plant innate immunity to microbes. LIK1 is phosphorylated by CERK1, a kinase involved in chitin perception. The mRNA is cell-to-cell mobile.	LYSM RLK1-INTERACTING KINASE 1 (LIK1)	1.49674	1.58702	3.08376	Cluster1
Unigene9843_Pooled	AT4G09510	major CHO metabolism.degradation.sucrose.invertases.neutral	CINV2 appears to function as a neutral invertase based on the phenotype of a cinv1(AT1G35580)/cinv2 double mutant. It is predicted to be a cytosolic enzyme. CINV1, CINV2, and possibly other cytosolic invertases may play an important role in supplying carbon from sucrose to non-photosynthetic tissues.	CYTOSOLIC INVERTASE 2 (CINV2)	1.19534	1.06175	2.25709	Cluster1
Unigene6939_Pooled	AT1G10970	transport.metal	A member of Zrt- and Irt-related protein (ZIP) family. transcript is induced in response to zinc deficiency in the root and shoot. Expression is regulated by copper, but response to copper deficiency is detected only after three weeks of deficiency.	ZINC TRANSPORTER 4 PRECURSOR (ZIP4)	1.91517	1.78074	3.69591	Cluster1
Unigene22544_Pooled	AT3G04720	stress.biotic	Encodes a protein similar to the antifungal chitin-binding protein hevein from rubber tree latex. mRNA levels increase in response to ethylene and turnip crinkle virus infection. The mRNA is cell-to-cell mobile.	PATHOGENESIS-RELATED 4 (PR4)	2.11563	1.48394	3.59958	Cluster1
Unigene17753_Pooled	AT1G55020	hormone metabolism.jasmonate.synthesis-degradation.lipoxygenase	lipoxygenase, a defense gene conferring resistance Xanthomonas campestris The mRNA is cell-to-cell mobile.	LIPOXYGENASE 1 (LOX1)	1.09989	1.02362	2.12351	Cluster1
Unigene23014_Pooled	AT5G40150	misc.peroxidases	Peroxidase superfamily protein;(source:Araport11)	0	2.88722	1.10951	3.99674	Cluster1
Unigene30693_Pooled	AT2G30750	misc.cytochrome P450	putative cytochrome P450	CYTOCHROME P450, FAMILY 71, SUBFAMILY A, POLYPEPTIDE 12 (CYP71A12)	3.61185	1.25657	4.86842	Cluster1
Unigene35569_Pooled	AT1G55230	not assigned.unknown	proteinase inhibitor I4, serpin (DUF716);(source:Araport11)	0	6.47955	2.28337	8.76293	Cluster1
Unigene3143_Pooled	AT1G74030	glycolysis.cytosolic branch.enolase	Encodes the plastid-localized phosphoenolpyruvate enolase. Mutant plants have abnormal trichomes.	ENOLASE 1 (ENO1)	1.14852	1.17657	2.32509	Cluster1
CL4550.Contig1_Pooled	AT4G25000	major CHO metabolism.degradation.starch.starch cleavage.alpha amylase	Predicted to be secreted protein based on signalP prediction. Involved in starch mobilization. Mutants are defective in alpha-amylase activity. (Note: AMY1 has been found in the literature to be referred to as AMY3, which is not to be confused with AMY3/At1g69830).	ALPHA-AMYLASE-LIKE (AMY1)	1.34456	1.45469	2.79925	Cluster1
CL3261.Contig3_Pooled	AT1G29400	RNA.RNA binding	A member of mei2-like gene family, predominantly plant-based family of genes encoding RNA binding proteins with characteristic presence of a highly conserved RNA binding motif first described in the mei2 gene of the fission yeast S. pombe. In silico analyses reveal nine mei2 -like genes in A. thaliana. They were grouped into four distinct clades, based on overall sequence similarity and subfamily…	MEI2-LIKE PROTEIN 5 (ML5)	2.61434	1.23683	3.85117	Cluster1
Unigene7564_Pooled	AT5G13930	secondary metabolism.flavonoids.chalcones.naringenin-chalcone synthase	Encodes chalcone synthase (CHS), a key enzyme involved in the biosynthesis of flavonoids. Required for the accumulation of purple anthocyanins in leaves and stems. Also involved in the regulation of auxin transport and the modulation of root gravitropism. The mRNA is cell-to-cell mobile.	TRANSPARENT TESTA 4 (TT4)	1.80961	2.14435	3.95395	Cluster1
CL7666.Contig1_Pooled	AT4G25130	protein.postranslational modification	Encodes a chloroplast-localized methionine sulfoxide reductase that is a member of the MSRA family. Involved in protection of chloroplasts from oxidative stress.	PEPTIDE MET SULFOXIDE REDUCTASE 4 (PMSR4)	2.90453	1.36464	4.26917	Cluster1
Unigene264_Pooled	AT2G28790	stress.abiotic	Pathogenesis-related thaumatin superfamily protein;(source:Araport11)	0	2.56047	1.23288	3.79335	Cluster1
Unigene37003_Pooled	AT2G41690	RNA.regulation of transcription.HSF,Heat-shock transcription factor family	member of Heat Stress Transcription Factor (Hsf) family	HEAT SHOCK TRANSCRIPTION FACTOR B3 (HSFB3)	3.68264	3.75363	7.43628	Cluster1
Unigene17273_Pooled	AT4G24240	RNA.regulation of transcription.WRKY domain transcription factor family	Encodes a Ca-dependent calmodulin binding protein. Sequence similarity to the WRKY transcription factor gene family.	WRKY DNA-BINDING PROTEIN 7 (WRKY7)	4.61514	3.44789	8.06303	Cluster1
Unigene43770_Pooled	#N/A	#N/A	#N/A	#N/A	2.74967	1.31818	4.06786	Cluster1
CL6662.Contig2_Pooled	AT2G34790	misc.nitrilases, *nitrile lyases, berberine bridge enzymes, reticuline oxidases, troponine reductases	Encodes a BBE-like enzyme that acts in monolignol metabolism by catalyzing the oxidation of aromatic allylic alcohols, such as coumaryl-, sinapyl-, and coniferyl alcohol, to the corresponding aldehydes.	MATERNAL EFFECT EMBRYO ARREST 23 (MEE23)	2.90886	2.75721	5.66607	Cluster1
Unigene12341_Pooled	AT1G17860	stress.biotic.PR-proteins.proteinase inhibitors.trypsin inhibitor	Member of Kunitz trypsin inhibitor (KTI) family involved in plant defense response against spider mites.	ARABIDOPSIS THALIANA KUNITZ TRYPSIN INHIBITOR 5 (ATKTI5)	2.5348	1.54463	4.07943	Cluster1
CL1544.Contig1_Pooled	AT2G16370	C1-metabolism	Encodes a bifunctional dihydrofolate reductase - thymidylate synthase gene. This is unique in Arabidopsis and protozoa. Other organisms have independent genes for this function. This alternative transcript is produced in tissues other than leaves.	DIHYDROFOLATE REDUCTASE THYMIDYLATE SYNTHASE 1 (DHFR-TS-1)	2.68971	1.71629	4.406	Cluster1
CL3494.Contig1_Pooled	AT3G26040	not assigned.no ontology	HXXXD-type acyl-transferase family protein;(source:Araport11)	0	2.88772	1.70587	4.59359	Cluster1
CL2464.Contig3_Pooled	AT5G07310	RNA.regulation of transcription.AP2/EREBP, APETALA2/Ethylene-responsive element binding protein family	encodes a member of the ERF (ethylene response factor) subfamily B-4 of ERF/AP2 transcription factor family. The protein contains one AP2 domain. There are 7 members in this subfamily.	ETHYLENE RESPONSE FACTOR 115 (ERF115)	8.45682	1.49341	9.95023	Cluster1
Unigene38765_Pooled	AT5G53560	redox.misc	Encodes a cytochrome b5 isoform that can be reduced by AtCBR, a cytochrome b5 reductase.	CYTOCHROME B5 ISOFORM E (CB5-E)	1.34554	1.17973	2.52527	Cluster1
Unigene6889_Pooled	AT3G15300	not assigned.no ontology	VQ motif-containing protein;(source:Araport11)	MPK3/6-TARGETED VQP 4 (MVQ4)	2.5453	2.75139	5.29669	Cluster1
Unigene12137_Pooled	#N/A	#N/A	#N/A	#N/A	4.87099	1.07817	5.94916	Cluster1
CL4613.Contig2_Pooled	AT3G52430	stress.biotic	Encodes a lipase-like gene that is important for salicylic acid signaling and function in resistance (R) gene-mediated and basal plant disease resistance. PAD4 can interact directly with EDS1, another disease resistance signaling protein. Expressed at elevated level in response to green peach aphid (GPA) feeding, and modulates the GPA feeding-induced leaf senescence through a mechanism that doesn…	PHYTOALEXIN DEFICIENT 4 (PAD4)	1.20803	1.09794	2.30598	Cluster1
Unigene6960_Pooled	AT5G48100	secondary metabolism.simple phenols	Encodes a protein that is similar to laccase-like polyphenol oxidases. Involved in lignin and flavonoids biosynthesis. It has four conserved copper binding domains. Expressed in developing testa, where it colocalizes with the flavonoid end products proanthocyanidins and flavonols. Mutant plants exhibited a delay in developmentally determined browning of the testa, characterized by the pale brown …	TRANSPARENT TESTA 10 (TT10)	2.34592	3.28925	5.63516	Cluster1
Unigene3768_Pooled	AT2G28140	not assigned.unknown	enabled-like protein (DUF1635);(source:Araport11)	0	2.90378	3.16676	6.07054	Cluster1
CL693.Contig3_Pooled	AT2G30970	amino acid metabolism.synthesis.central amino acid metabolism.aspartate.aspartate aminotransferase	ASPARTATE AMINOTRANSFERASE 1	ASPARTATE AMINOTRANSFERASE 1 (ASP1)	2.76007	1.99331	4.75338	Cluster1
CL8165.Contig2_Pooled	AT1G15125	misc.O-methyl transferases	S-adenosyl-L-methionine-dependent methyltransferases superfamily protein;(source:Araport11)	0	2.91429	2.53472	5.44901	Cluster1
Unigene45923_Pooled	AT4G19450	development.unspecified	Major facilitator superfamily protein;(source:Araport11)	0	1.86529	1.00256	2.86786	Cluster1
CL788.Contig2_Pooled	AT1G13580	lipid metabolism.'exotics' (steroids, squalene etc).sphingolipids	Encodes a ceramide synthase that together with LOH1 is essential for production of ceramides containing Very Long Chain Fatty acid VLCFA-Ceramides(mainly C 22 to 26).	LAG1 LONGEVITY ASSURANCE HOMOLOG 3 (LAG13)	2.63117	1.68117	4.31234	Cluster1
CL7400.Contig2_Pooled	AT2G18960	transport.p- and v-ATPases.H+-exporting ATPase	Encodes a plasma membrane proton ATPase. Mutants have a reduced ability to close their stomata in response to drought and are affected in stomatal but not seed responsiveness to ABA. The mRNA is cell-to-cell mobile.	H(+)-ATPASE 1 (HA1)	1.16336	2.6509	3.81427	Cluster1
CL2192.Contig2_Pooled	AT5G66920	misc.oxidases - copper, flavone etc	SKU5 similar 17;(source:Araport11)	SKU5 SIMILAR 17 (sks17)	2.1349	2.89718	5.03209	Cluster1
CL3622.Contig2_Pooled	AT2G39700	cell wall.modification	putative expansin. Naming convention from the Expansin Working Group (Kende et al, 2004. Plant Mol Bio). Involved in the formation of nematode-induced syncytia in roots of Arabidopsis thaliana.	EXPANSIN A4 (EXPA4)	4.63683	4.70432	9.34115	Cluster1
Unigene32781_Pooled	#N/A	#N/A	#N/A	#N/A	1.76364	2.3191	4.08274	Cluster1
Unigene30846_Pooled	AT3G22060	signalling.receptor kinases.misc	contains Pfam profile: PF01657 Domain of unknown function that is usually associated with protein kinase domain Pfam:PF00069, however this protein does not have the protein kinase domain	0	3.4615	4.44597	7.90747	Cluster1
Unigene33887_Pooled	AT5G17540	stress.biotic	HXXXD-type acyl-transferase family protein;(source:Araport11)	0	6.90373	2.27097	9.17469	Cluster1
Unigene1958_Pooled	AT4G02330	cell wall.pectin*esterases.PME	Encodes a pectin methylesterase that is sensitive to chilling stress and brassinosteroid regulation.	(ATPMEPCRB)	6.63476	1.03439	7.66915	Cluster1
CL3080.Contig2_Pooled	AT1G05680	hormone metabolism.salicylic acid.synthesis-degradation	Encodes a UDP-glucosyltransferase, UGT74E2, that acts on IBA (indole-3-butyric acid) and affects auxin homeostasis. The transcript and protein levels of this enzyme are strongly induced by H2O2 and may allow integration of ROS (reactive oxygen species) and auxin signaling. This enzyme can also transfer glycosyl groups to several compounds related to the explosive TNT when this synthetic compound …	URIDINE DIPHOSPHATE GLYCOSYLTRANSFERASE 74E2 (UGT74E2)	1.65282	1.86267	3.5155	Cluster1
Unigene21185_Pooled	AT2G16700	cell.organisation	Encodes actin depolymerizing factor 5 (ADF5).	ACTIN DEPOLYMERIZING FACTOR 5 (ADF5)	3.34974	1.01514	4.36488	Cluster1
CL6492.Contig1_Pooled	AT1G78380	misc.glutathione S transferases	Encodes a glutathione transferase that is a member of Tau GST gene family. Expression is induced by drought stress, oxidative stress, and high doses of auxin and cytokinin. naming convention according to Wagner et al. (2002) The expression of this gene is upregulated by herbicide safeners such as benoxacor and fenclorim.	GLUTATHIONE S-TRANSFERASE TAU 19 (GSTU19)	4.72816	2.5816	7.30976	Cluster1
Unigene2721_Pooled	AT3G52500	protein.degradation	Eukaryotic aspartyl protease family protein;(source:Araport11)	0	4.43979	1.10623	5.54602	Cluster1
Unigene27883_Pooled	AT5G48130	signalling.light	Phototropic-responsive NPH3 family protein;(source:Araport11)	0	7.39186	2.74593	10.1378	Cluster1
CL7400.Contig1_Pooled	AT2G18960	transport.p- and v-ATPases.H+-exporting ATPase	Encodes a plasma membrane proton ATPase. Mutants have a reduced ability to close their stomata in response to drought and are affected in stomatal but not seed responsiveness to ABA. The mRNA is cell-to-cell mobile.	H(+)-ATPASE 1 (HA1)	1.47421	2.06239	3.5366	Cluster1
Unigene22319_Pooled	#N/A	#N/A	#N/A	#N/A	1.03625	1.37958	2.41584	Cluster1
CL5487.Contig2_Pooled	AT5G12840	RNA.regulation of transcription.CCAAT box binding factor family, HAP2	Encodes a subunit of CCAAT-binding complex, binds to CCAAT box motif present in some plant promoter sequences. One of three members of this class (HAP2A, HAP2B, HAP2C), it is expressed in vegetative and reproductive tissues.	"NUCLEAR FACTOR Y, SUBUNIT A1" (NF-YA1)	1.64148	1.59606	3.23754	Cluster1
Unigene39674_Pooled	AT3G55120	secondary metabolism.flavonoids.chalcones.chalcone isomerase	Catalyzes the conversion of chalcones into flavanones. Required for the accumulation of purple anthocyanins in leaves and stems. Co-expressed with CHS.	TRANSPARENT TESTA 5 (TT5)	1.51191	1.86673	3.37864	Cluster1
CL267.Contig7_Pooled	#N/A	#N/A	#N/A	#N/A	6.09804	1.86497	7.96301	Cluster1
CL3200.Contig2_Pooled	AT1G71010	signalling.phosphinositides.phosphatidylinositol-4-phosphate 5-kinase	Encodes a protein that is predicted to act as a phosphatidylinositol-3P 5-kinase, but, because it lacks a FYVE domain, it is unlikely to be efficiently targeted to membranes containing the proposed phosphatidylinositol-3P substrate. Therefore, its molecular function remains unknown. The mRNA is cell-to-cell mobile.	FORMS APLOID AND BINUCLEATE CELLS 1C (FAB1C)	1.04676	1.09328	2.14005	Cluster1
CL1307.Contig2_Pooled	AT2G05940	protein.postranslational modification.kinase.receptor like cytoplasmatic kinase VII	Encodes a receptor-like cytoplasmic kinase that phosphorylates the host target RIN4, leading to the activation of a plant innate immune receptor RPM1.	RPM1-INDUCED PROTEIN KINASE (RIPK)	8.00268	3.09628	11.099	Cluster1
CL3794.Contig1_Pooled	AT1G76160	not assigned.no ontology	SKU5 similar 5;(source:Araport11)	SKU5 SIMILAR 5 (sks5)	4.15431	1.62755	5.78186	Cluster1
Unigene222_Pooled	AT3G60320	not assigned.unknown	bZIP domain class transcription factor (DUF630 and DUF632);(source:Araport11)	NITRATE REGULATORY GENE 2 (NRG2)	1.44172	1.23071	2.67243	Cluster1
Unigene30585_Pooled	AT4G03210	cell wall.modification	encodes a member of xyloglucan endotransglucosylase/hydrolases (XTHs) that catalyze the cleavage and molecular grafting of xyloglucan chains function in loosening and rearrangement of the cell wall. Gene is expressed in shoot apex region, flower buds, flower stalks and internodes bearing flowers.	XYLOGLUCAN ENDOTRANSGLUCOSYLASE/HYDROLASE 9 (XTH9)	2.34606	1.63873	3.98479	Cluster1
Unigene2829_Pooled	AT1G77520	secondary metabolism.phenylpropanoids	O-methyltransferase family protein;(source:Araport11)	0	6.59862	1.40225	8.00087	Cluster1
CL614.Contig2_Pooled	AT2G36970	misc.UDP glucosyl and glucoronyl transferases	UDP-Glycosyltransferase superfamily protein;(source:Araport11)	0	1.23653	2.47231	3.70885	Cluster1
Unigene5126_Pooled	AT5G47230	hormone metabolism.ethylene.signal transduction	encodes a member of the ERF (ethylene response factor) subfamily B-3 of ERF/AP2 transcription factor family (ATERF-5). The protein contains one AP2 domain. There are 18 members in this subfamily including ATERF-1, ATERF-2, AND ATERF-5. The mRNA is cell-to-cell mobile.	ETHYLENE RESPONSIVE ELEMENT BINDING FACTOR 5 (ERF5)	3.68287	1.36896	5.05183	Cluster1
CL267.Contig3_Pooled	#N/A	#N/A	#N/A	#N/A	6.7285	2.96338	9.69188	Cluster1
Unigene5492_Pooled	AT4G34590	RNA.regulation of transcription.bZIP transcription factor family	Encodes a basic domain leucine zipper (bZip) transcription factor bZIP11. Translation is repressed by sucrose. Directly regulates gene expression of ASN1 and ProDH2, which are enzyme-coding genes involved in amino acid metabolism.	G-BOX BINDING FACTOR 6 (GBF6)	1.32289	1.65792	2.9808	Cluster1
CL8992.Contig1_Pooled	AT3G13790	major CHO metabolism.degradation.sucrose.invertases.cell wall	Encodes a protein with invertase activity.	(ATBFRUCT1)	4.89981	1.94135	6.84116	Cluster1
Unigene24389_Pooled	AT4G35160	secondary metabolism.phenylpropanoids	Encodes a cytosolic N-acetylserotonin O-methyltransferase that can convert N-acetylserotonin to melatonin and serotonin to 5-methoxytryptamine in the process of melatonin synthesis. It does not have caffeic acid O- methyltransferase activity.	N-ACETYLSEROTONIN O-METHYLTRANSFERASE (ASMT)	5.50455	1.04197	6.54651	Cluster1
CL6177.Contig1_Pooled	AT5G08640	secondary metabolism.flavonoids.flavonols.flavonol synthase (FLS)	Encodes a flavonol synthase that catalyzes formation of flavonols from dihydroflavonols. Co-expressed with CHI and CHS (qRT-PCR).	FLAVONOL SYNTHASE 1 (FLS1)	3.35441	3.48993	6.84434	Cluster1
CL3802.Contig1_Pooled	AT1G66230	RNA.regulation of transcription.MYB domain transcription factor family	Encodes a putative transcription factor (MYB20).	MYB DOMAIN PROTEIN 20 (MYB20)	5.48763	1.88398	7.37161	Cluster1
Unigene1788_Pooled	AT5G60710	protein.degradation.ubiquitin.E3.RING	Zinc finger (C3HC4-type RING finger) family protein;(source:Araport11)	0	2.29677	1.94278	4.23955	Cluster1
Unigene388_Pooled	AT4G01200	not assigned.no ontology.C2 domain-containing protein	Calcium-dependent lipid-binding (CaLB domain) family protein;(source:Araport11)	0	1.39632	2.00422	3.40053	Cluster1
Unigene40271_Pooled	AT1G76490	secondary metabolism.isoprenoids.mevalonate pathway.HMG-CoA reductase	Encodes a 3-hydroxy-3-methylglutaryl coenzyme A reductase, which is involved in melavonate biosynthesis and performs the first committed step in isoprenoid biosynthesis. Expression is activated in dark in leaf tissue but not controlled by light in the root (confine The mRNA is cell-to-cell mobile.	HYDROXY METHYLGLUTARYL COA REDUCTASE 1 (HMG1)	1.30939	1.28305	2.59243	Cluster1
Unigene37766_Pooled	AT3G50770	signalling.calcium	calmodulin-like 41;(source:Araport11)	CALMODULIN-LIKE 41 (CML41)	4.69482	1.64554	6.34036	Cluster1
CL6328.Contig2_Pooled	AT4G34480	not assigned.no ontology	O-Glycosyl hydrolases family 17 protein;(source:Araport11)	0	1.5224	3.11847	4.64088	Cluster1
CL3664.Contig1_Pooled	#N/A	#N/A	#N/A	#N/A	3.89207	2.16673	6.0588	Cluster1
CL4144.Contig2_Pooled	AT5G25400	transport.metabolite transporters at the envelope membrane	Nucleotide-sugar transporter family protein;(source:Araport11)	0	2.23482	1.96423	4.19905	Cluster1
CL4031.Contig1_Pooled	AT3G63420	signalling.G-proteins	heterotrimeric G protein gamma-subunit (AGG1) mRNA,	GGAMMA-SUBUNIT 1 (GG1)	2.1032	1.06475	3.16795	Cluster1
Unigene7695_Pooled	AT3G57240	misc.beta 1,3 glucan hydrolases.glucan endo-1,3-beta-glucosidase	encodes a member of glycosyl hydrolase family 17	BETA-1,3-GLUCANASE 3 (BG3)	2.19663	4.57147	6.7681	Cluster1
CL8755.Contig1_Pooled	AT3G57330	signalling.calcium	Lesion mimic phenotype when mutation in the gene is combined with a mutation in ACA4. Lesion mimic phenotype of double knockout can be suppressed by nutritional supplements that increase anion levels (e.g. 15 mM Nitrate, Chloride, or Phosphate)	AUTOINHIBITED CA2+-ATPASE 11 (ACA11)	1.23573	1.48064	2.71637	Cluster1
CL5435.Contig1_Pooled	AT3G54420	stress.biotic	encodes an EP3 chitinase that is expressed during somatic embryogenesis in 'nursing' cells surrounding the embryos but not in embryos themselves. The gene is also expressed in mature pollen and growing pollen tubes until they enter the receptive synergid, but not in endosperm and integuments as in carrot. Post-embryonically, expression is found in hydathodes, stipules, root epidermis and emerging…	HOMOLOG OF CARROT EP3-3 CHITINASE (EP3)	2.23936	1.00111	3.24046	Cluster1
Unigene7694_Pooled	AT1G08450	signalling.calcium	Encodes one of three Arabidopsis calreticulins. In CRT-deficient mouse fibroblasts, this protein restores ER Ca2+ levels. Non-receptor component required for EFR-mediated immunity. Mutants show de-repressed anthocyanin accumulation in the presence of elf18, and EFR accumulation and signalling.	CALRETICULIN 3 (CRT3)	2.68611	1.32029	4.00641	Cluster1
CL6439.Contig3_Pooled	AT1G12200	misc.oxidases - copper, flavone etc	Putative flavin monooxygenase.	FLAVIN MONOOXYGENASE (FMO)	1.86954	3.26168	5.13122	Cluster1
CL6275.Contig2_Pooled	AT1G21450	development.unspecified	Encodes a scarecrow-like protein (SCL1). Member of GRAS gene family. The mRNA is cell-to-cell mobile.	SCARECROW-LIKE 1 (SCL1)	1.7727	1.85696	3.62965	Cluster1
CL322.Contig1_Pooled	AT5G02030	RNA.regulation of transcription.HB,Homeobox transcription factor family	Mutant has additional lateral organs and phyllotaxy defect. Encodes a homeodomain transcription factor. Has sequence similarity to the Arabidopsis ovule development regulator Bell1. Binds directly to the AGAMOUS cis-regulatory element. Its localization to the nucleus is dependent on the coexpression of either STM or BP.	REPLUMLESS (RPL)	1.15497	1.20421	2.35918	Cluster1
CL223.Contig1_Pooled	AT4G35160	secondary metabolism.phenylpropanoids	Encodes a cytosolic N-acetylserotonin O-methyltransferase that can convert N-acetylserotonin to melatonin and serotonin to 5-methoxytryptamine in the process of melatonin synthesis. It does not have caffeic acid O- methyltransferase activity.	N-ACETYLSEROTONIN O-METHYLTRANSFERASE (ASMT)	5.36618	2.78891	8.15509	Cluster1
CL6545.Contig1_Pooled	AT5G17680	stress.biotic.PR-proteins	disease resistance protein (TIR-NBS-LRR class);(source:Araport11)	0	1.7188	1.1793	2.8981	Cluster1
CL5827.Contig1_Pooled	AT5G59160	protein.postranslational modification	Encodes the catalytic subunit of a Type 1 phosphoprotein Ser/Thr phosphatase, expressed in roots, shoots and flowers.	TYPE ONE SERINE/THREONINE PROTEIN PHOSPHATASE 2 (TOPP2)	2.64874	1.19349	3.84223	Cluster1
CL8045.Contig2_Pooled	AT3G21215	RNA.RNA binding	RNA-binding (RRM/RBD/RNP motifs) family protein;(source:Araport11)	0	1.32121	1.1032	2.42441	Cluster1
Unigene18856_Pooled	AT1G01490	DNA.repair	Heavy metal transport/detoxification superfamily protein;(source:Araport11)	0	1.54529	3.1118	4.65709	Cluster1
Unigene7989_Pooled	AT3G26430	misc.GDSL-motif lipase	Encodes a functioning member of the GDS(L) lipase family with preference for long chain substrates that does not hydrolyze choline esters.	0	1.291	1.83556	3.12656	Cluster1
Unigene39692_Pooled	AT2G31200	cell.organisation	Encodes actin depolymerizing factor 6 (ADF6). The mRNA is cell-to-cell mobile.	ACTIN DEPOLYMERIZING FACTOR 6 (ADF6)	1.10753	1.76943	2.87697	Cluster1
CL3844.Contig2_Pooled	AT1G03220	protein.degradation.aspartate protease	Eukaryotic aspartyl protease family protein;(source:Araport11)	0	4.6279	2.88367	7.51157	Cluster1
CL4463.Contig3_Pooled	AT5G60760	not assigned.unknown	P-loop containing nucleoside triphosphate hydrolases superfamily protein;(source:Araport11)	0	2.48539	1.76615	4.25155	Cluster1
CL2550.Contig3_Pooled	AT5G24710	not assigned.no ontology	WD40/YVTN repeat protein.	TRANSDUCIN/WD40-2 PROTIEN (TWD40-2)	7.73562	1.23199	8.96761	Cluster1
Unigene5528_Pooled	AT5G48560	RNA.regulation of transcription.bHLH,Basic Helix-Loop-Helix family	basic helix-loop-helix (bHLH) DNA-binding superfamily protein;(source:Araport11)	CRY2-INTERACTING BHLH 2 (CIB2)	4.14828	2.37628	6.52456	Cluster1
Unigene39769_Pooled	AT1G75388	not assigned.unknown	#N/A	#N/A	1.75748	1.66528	3.42276	Cluster1
Unigene2257_Pooled	AT4G38830	signalling.receptor kinases.DUF 26	Encodes a cysteine-rich receptor-like protein kinase.	CYSTEINE-RICH RLK (RECEPTOR-LIKE PROTEIN KINASE) 26 (CRK26)	5.49664	1.06122	6.55786	Cluster1
CL2723.Contig3_Pooled	AT1G11790	amino acid metabolism.synthesis.aromatic aa.phenylalanine.arogenate dehydratase / prephenate dehydratase	Encodes a plastid-localized arogenate dehydratase involved in phenylalanine biosynthesis. Not less than six genes encoding ADT were identiﬁed in the Arabidopsis genome: ADT1 [At1g11790]; ADT2 [At3g07630]; ADT3 [At2g27820]; ADT4 [At3g44720]; ADT5 [At5g22630]; and ADT6 [At1g08250].	AROGENATE DEHYDRATASE 1 (ADT1)	3.66075	2.50888	6.16964	Cluster1
Unigene2020_Pooled	#N/A	#N/A	#N/A	#N/A	3.31077	1.07454	4.38531	Cluster1
Unigene43785_Pooled	#N/A	#N/A	#N/A	#N/A	2.78026	2.5449	5.32516	Cluster1
Unigene32812_Pooled	AT2G42360	protein.degradation.ubiquitin.E3.RING	RING/U-box superfamily protein;(source:Araport11)	0	4.7962	1.96886	6.76506	Cluster1
CL8804.Contig1_Pooled	AT3G01470	RNA.regulation of transcription.HB,Homeobox transcription factor family	Encodes a homeodomain leucine zipper class I (HD-Zip I) transcriptional activator involved in leaf and hypocotyl development. Its promoter is bound by PIF1 which likely regulates its expression. Its translation is regulated by a conserved upstream ORF (CPuORF33).	HOMEOBOX 1 (HB-1)	2.00135	1.77907	3.78042	Cluster1
Unigene2016_Pooled	AT5G14420	protein.degradation.ubiquitin.E3.RING	Encodes RGLG2 (RING domain ligase 2), a RING domain ubiquitin E3 ligase that negatively regulates the drought stress response by mediating ERF53 transcriptional activity.	RING DOMAIN LIGASE2 (RGLG2)	2.0443	2.95652	5.00082	Cluster1
CL1613.Contig1_Pooled	AT3G22790	protein.postranslational modification	Encodes a member of the NET superfamily of proteins that potentially couples different membranes to the actin cytoskeleton in plant cells. It binds filamentous actin and is localized to the plasma membrane and plasmodesmata.	NETWORKED 1A (NET1A)	1.22505	3.5999	4.82495	Cluster1
Unigene18303_Pooled	AT5G37540	RNA.regulation of transcription.unclassified	Eukaryotic aspartyl protease family protein;(source:Araport11)	0	1.39079	1.36986	2.76065	Cluster1
Unigene381_Pooled	AT4G22580	misc.UDP glucosyl and glucoronyl transferases	Exostosin family protein;(source:Araport11)	0	1.82255	1.17217	2.99472	Cluster1
Unigene32381_Pooled	AT4G00340	misc.myrosinases-lectin-jacalin	Encodes a receptor-like protein kinase that is expressed in roots.	RECEPTOR-LIKE PROTEIN KINASE 4 (RLK4)	7.528	1.68347	9.21148	Cluster1
CL180.Contig2_Pooled	AT5G55070	TCA / org transformation.TCA.2-oxoglutarate dehydrogenase	Dihydrolipoamide succinyltransferase;(source:Araport11)	0	4.1732	2.22851	6.40171	Cluster1
Unigene47826_Pooled	AT3G18280	misc.protease inhibitor/seed storage/lipid transfer protein (LTP) family protein	Bifunctional inhibitor/lipid-transfer protein/seed storage 2S albumin superfamily protein;(source:Araport11)	TRACHEARY ELEMENT DIFFERENTIATION-RELATED 4 (TED4)	1.93946	4.27119	6.21065	Cluster1
CL1679.Contig1_Pooled	AT5G42220	protein.synthesis.initiation	Ubiquitin-like superfamily protein;(source:Araport11)	0	3.00241	1.2407	4.24311	Cluster1
CL267.Contig2_Pooled	#N/A	#N/A	#N/A	#N/A	4.77896	2.20446	6.98342	Cluster1
Unigene8219_Pooled	AT3G48410	not assigned.no ontology	alpha/beta-Hydrolases superfamily protein;(source:Araport11)	0	1.98143	1.07528	3.0567	Cluster1
CL281.Contig2_Pooled	AT3G19540	not assigned.unknown	glutamyl-tRNA (Gln) amidotransferase subunit A (DUF620);(source:Araport11)	BOUNDARY OF ROP DOMAIN4 (BDR4)	1.00613	1.31339	2.31953	Cluster1
Unigene3356_Pooled	AT2G03350	not assigned.unknown	DUF538 family protein (Protein of unknown function, DUF538);(source:Araport11)	0	3.06547	3.58027	6.64574	Cluster1
CL7688.Contig2_Pooled	AT5G02850	not assigned.no ontology.hydroxyproline rich proteins	hydroxyproline-rich glycoprotein family protein;(source:Araport11)	MEDIATOR 4 (MED4)	2.63003	1.08509	3.71511	Cluster1
Unigene8906_Pooled	#N/A	#N/A	#N/A	#N/A	2.40013	1.40173	3.80185	Cluster1
CL4856.Contig2_Pooled	AT2G28760	cell wall.precursor synthesis.UXS	UDP-XYL synthase 6;(source:Araport11)	UDP-XYL SYNTHASE 6 (UXS6)	1.52689	2.52231	4.04921	Cluster1
CL8409.Contig2_Pooled	AT3G51670	protein.targeting.secretory pathway.unspecified	PATLs belong to a family of proteins having a Golgi dynamics (GOLD) domain in tandem with the Sec14p-like domain. PATLs are auxin regulated. Quadruple mutants (patl2456) show altered PIN1 lateralization in root endodermis cells.	(PATL6)	4.52878	3.81847	8.34725	Cluster1
CL7833.Contig2_Pooled	AT2G05990	lipid metabolism.FA synthesis and FA elongation.enoyl ACP reductase	Encodes enoyl-ACP reductase a component of the fatty acid synthase complex. A reduced function mutation in this gene, mod1, was found in a screen for premature cell death mutants. Mutant plants have reduced lipid level and pleiotropic morphological defects, including chlorotic and abnormally shaped leaves. The mRNA is cell-to-cell mobile.	MOSAIC DEATH 1 (MOD1)	3.43745	1.23363	4.67107	Cluster1
Unigene33070_Pooled	AT3G19380	RNA.regulation of transcription.PHOR1	PUB25 and PUB26 are closely related paralogs that encode functional E3 ligases. They function in immune response pathway by targeting BIK1 for degradation.	PLANT U-BOX 25 (PUB25)	6.3287	1.17348	7.50218	Cluster1
Unigene9113_Pooled	AT4G30850	not assigned.unknown	heptahelical transmembrane protein homologous to human adiponectin receptors and progestin receptors	HEPTAHELICAL TRANSMEMBRANE PROTEIN2 (HHP2)	1.39862	1.02862	2.42724	Cluster1
CL678.Contig2_Pooled	AT2G25735	not assigned.unknown	hypothetical protein;(source:Araport11)	0	6.98016	1.11878	8.09893	Cluster1
CL39.Contig2_Pooled	AT1G19330	not assigned.unknown	Evening-expressed key component of Sin3-HDAC complex, which bind directly to the CIRCADIAN CLOCK ASSOCIATED 1 (CCA1) and PSEUDO-RESPONSE REGULATOR 9 (PRR9) promoters and catalyze histone 3 (H3) deacetylation at the cognate regions to repress expression, allowing the declining phase of their expression at dusk.	SAP30 FUNCTION-RELATED 2 (AFR2)	2.15877	1.60598	3.76475	Cluster1
Unigene24904_Pooled	AT1G08800	not assigned.no ontology	myosin-binding protein (Protein of unknown function, DUF593);(source:Araport11)	MYOSIN BINDING PROTEIN 1 (MYOB1)	1.06986	1.05672	2.12658	Cluster1
CL3728.Contig1_Pooled	AT2G23620	misc.nitrilases, *nitrile lyases, berberine bridge enzymes, reticuline oxidases, troponine reductases	Encodes a protein shown to have carboxylesterase activity, methyl salicylate esterase activity, methyl jasmonate esterase activity, and methyl IAA esterase activity in vitro. MES1 appears to be involved in MeSA hydrolysis in planta. Expression of MES1 can restore systemic acquired resistance in SAR-deficient tobacco plants. This protein does not act on MeGA4, or MEGA9 in vitro.	METHYL ESTERASE 1 (MES1)	1.46008	1.67619	3.13627	Cluster1
CL8680.Contig2_Pooled	AT1G61790	transport.sugars	Encodes the OST3/6 subunit of the hetero-oligomeric plant oligosaccharyltransferase complex (OST). Also identified by GWAS as having a role in interspecific pollen tube recognition.	OLIGOSACCHARYLTRANSFERASE SUBUNIT 3/6 (OST3/6)	1.13919	1.01777	2.15695	Cluster1
Unigene41793_Pooled	AT4G38540	misc.oxidases - copper, flavone etc	FAD/NAD(P)-binding oxidoreductase family protein;(source:Araport11)	0	2.35796	1.43268	3.79064	Cluster1
Unigene14534_Pooled	#N/A	#N/A	#N/A	#N/A	1.86674	4.29819	6.16493	Cluster1
Unigene29787_Pooled	AT4G21740	not assigned.unknown	transmembrane protein;(source:Araport11)	0	2.97975	2.44324	5.42299	Cluster1
Unigene44449_Pooled	AT1G55110	RNA.regulation of transcription.C2H2 zinc finger family	indeterminate(ID)-domain 7;(source:Araport11)	INDETERMINATE(ID)-DOMAIN 7 (IDD7)	9.55722	1.88598	11.4432	Cluster1
CL614.Contig1_Pooled	AT2G36970	misc.UDP glucosyl and glucoronyl transferases	UDP-Glycosyltransferase superfamily protein;(source:Araport11)	0	1.28338	1.52052	2.8039	Cluster1
Unigene29672_Pooled	AT3G23240	hormone metabolism.ethylene.signal transduction	encodes a member of the ERF (ethylene response factor) subfamily B-3 of ERF/AP2 transcription factor family (ERF1). The protein contains one AP2 domain. There are 18 members in this subfamily including ATERF-1, ATERF-2, AND ATERF-5. EREBP like protein that binds GCC box of ethylene regulated promoters such as basic chitinases. Constitutive expression of ERF1 phenocopies ethylene over production. …	ETHYLENE RESPONSE FACTOR 1 (ERF1)	1.57007	2.59574	4.16581	Cluster1
Unigene4558_Pooled	AT1G53300	redox.thioredoxin	Encodes one of the 36 carboxylate clamp (CC)-tetratricopeptide repeat (TPR) proteins (Prasad 2010, Pubmed ID: 20856808) with potential to interact with Hsp90/Hsp70 as co-chaperones. The TTL family is required for osmotic stress tolerance and male sporogenesis. The mRNA is cell-to-cell mobile.	TETRATRICOPEPTIDE-REPEAT THIOREDOXIN-LIKE 1 (TTL1)	1.02672	1.17183	2.19855	Cluster1
Unigene18575_Pooled	AT1G52760	lipid metabolism.lipid degradation.lipases	Encodes caffeoyl shikimate esterase and is involved in lignin biosynthesis. CSE converts caffeoyl shikimate to caffiate. Loss of function mutations have reduced lignin content and collapsed vessel elements. It is also reported to function as a lysophospholipase 2 (LysoPL2) involved in tolerance to cadmium-induced oxidative stress. Binds Acyl-CoA-binding protein 2 (ACBP2).	LYSOPHOSPHOLIPASE 2 (LysoPL2)	4.82679	4.46434	9.29113	Cluster1
Unigene33621_Pooled	AT2G30070	transport.potassium	Encodes a high affinity potassium transporter.	POTASSIUM TRANSPORTER 1 (KT1)	4.02169	1.07118	5.09287	Cluster1
Unigene28921_Pooled	AT1G29790	not assigned.unknown	S-adenosyl-L-methionine-dependent methyltransferases superfamily protein;(source:Araport11)	CELLULOSE SYNTHASE LIKE C5 (CLSC5)	2.05298	2.26615	4.31912	Cluster1
CL3829.Contig2_Pooled	AT2G24300	signalling.calcium	Calmodulin-binding protein;(source:Araport11)	0	2.15519	1.26197	3.41716	Cluster1
CL6088.Contig1_Pooled	AT4G25230	protein.degradation.ubiquitin.E3.RING	RPM1 interacting protein 2, has a CUE domain which is sufficient for the interaction with RPM1.Positive regulator of RPM1 and PRS2 mediated hypersensitive response.Functions as ubiquitin ligase and binds to RPM1.	RPM1 INTERACTING PROTEIN 2 (RIN2)	1.51176	1.29809	2.80984	Cluster1
Unigene4039_Pooled	#N/A	#N/A	#N/A	#N/A	3.37255	1.25157	4.62412	Cluster1
CL273.Contig4_Pooled	AT3G59300	not assigned.unknown	Pentatricopeptide repeat (PPR) superfamily protein;(source:Araport11)	0	2.66889	1.32656	3.99545	Cluster1
Unigene38682_Pooled	#N/A	#N/A	#N/A	#N/A	4.73519	2.2801	7.01529	Cluster1
Unigene20030_Pooled	AT1G10200	RNA.regulation of transcription.putative transcription regulator	Encodes a member of the Arabidopsis LIM proteins: a family of actin bundlers with distinct expression patterns. WLIM1, WLIM2a, and WLIM2b are widely expressed, whereas PLIM2a, PLIM2b, and PLIM2c are predominantly expressed in pollen. Regulates actin cytoskeleton organization.	WLIM1 (WLIM1)	2.28192	1.17736	3.45928	Cluster1
CL863.Contig2_Pooled	#N/A	#N/A	#N/A	#N/A	2.74716	1.0095	3.75665	Cluster1
CL7928.Contig1_Pooled	AT3G28770	not assigned.unknown	transmembrane protein, putative (DUF1216);(source:Araport11)	0	3.90388	1.12304	5.02692	Cluster1
CL900.Contig6_Pooled	AT4G20860	misc.nitrilases, *nitrile lyases, berberine bridge enzymes, reticuline oxidases, troponine reductases	involved in the generation of H2O2 from reduced compounds	(ATBBE22)	3.51013	4.78327	8.2934	Cluster1
CL283.Contig2_Pooled	AT5G25270	not assigned.unknown	Ubiquitin-like superfamily protein;(source:Araport11)	0	1.43587	1.82375	3.25962	Cluster1
Unigene46461_Pooled	AT3G03480	stress.biotic	acetyl CoA:(Z)-3-hexen-1-ol acetyltransferase;(source:Araport11)	ACETYL COA:(Z)-3-HEXEN-1-OL ACETYLTRANSFERASE (CHAT)	3.77096	1.96767	5.73863	Cluster1
Unigene38249_Pooled	AT2G28120	development.unspecified	Major facilitator superfamily protein;(source:Araport11)	OVARIAN TUMOR DOMAIN (OTU)-CONTAINING DUB (DEUBIQUITILATING ENZYME) 1 (OTU1)	1.46447	1.24135	2.70582	Cluster1
Unigene44406_Pooled	AT2G47550	cell wall.pectin*esterases.PME	Plant invertase/pectin methylesterase inhibitor superfamily;(source:Araport11)	0	4.42625	5.64438	10.0706	Cluster1
Unigene858_Pooled	#N/A	#N/A	#N/A	#N/A	3.28313	1.51248	4.79561	Cluster1
Unigene42886_Pooled	#N/A	#N/A	#N/A	#N/A	3.60356	1.00973	4.61328	Cluster1
CL6790.Contig1_Pooled	AT1G07440	misc.nitrilases, *nitrile lyases, berberine bridge enzymes, reticuline oxidases, troponine reductases	NAD(P)-binding Rossmann-fold superfamily protein;(source:Araport11)	0	3.97199	2.50551	6.4775	Cluster1
Unigene11690_Pooled	AT5G23400	stress.biotic.PR-proteins	Leucine-rich repeat (LRR) family protein;(source:Araport11)	0	2.69899	2.93162	5.6306	Cluster1
Unigene7115_Pooled	AT5G10930	protein.postranslational modification	Encodes CBL-interacting protein kinase 5 (CIPK5).	CBL-INTERACTING PROTEIN KINASE 5 (CIPK5)	2.00265	1.20312	3.20577	Cluster1
Unigene15457_Pooled	AT2G19130	protein.postranslational modification	S-locus lectin protein kinase family protein;(source:Araport11)	0	6.88366	1.7917	8.67536	Cluster1
CL4215.Contig1_Pooled	AT4G33080	protein.postranslational modification	AGC (cAMP-dependent, cGMP-dependent and protein kinase C) kinase family protein;(source:Araport11)	0	1.59219	1.38656	2.97875	Cluster1
CL5779.Contig2_Pooled	AT1G01420	secondary metabolism.flavonoids.dihydroflavonols	UDP-glucosyl transferase 72B3;(source:Araport11)	UDP-GLUCOSYL TRANSFERASE 72B3 (UGT72B3)	6.24195	2.56019	8.80215	Cluster1
Unigene27677_Pooled	AT4G37340	misc.cytochrome P450	member of CYP81D	"CYTOCHROME P450, FAMILY 81, SUBFAMILY D, POLYPEPTIDE 3" (CYP81D3)	1.68323	1.10302	2.78625	Cluster1
CL2054.Contig3_Pooled	AT2G34310	not assigned.unknown	hypothetical protein;(source:Araport11)	0	3.4588	1.77546	5.23426	Cluster1
Unigene1150_Pooled	AT1G01490	DNA.repair	Heavy metal transport/detoxification superfamily protein;(source:Araport11)	0	2.5758	2.38474	4.96054	Cluster1
Unigene13095_Pooled	AT2G43120	not assigned.no ontology	Encodes a member of the functionally diverse cupin protein superfamily that is involved in susceptibility to the bacterial plant pathogen Ralstonia solanacearum. It stabilizes the papain-like cysteine protease XCP2. The mRNA is cell-to-cell mobile.	PIRIN2 (PRN2)	4.3936	1.99553	6.38913	Cluster1
CL1658.Contig1_Pooled	AT2G35470	not assigned.unknown	ribosome maturation factor;(source:Araport11)	0	5.09296	1.01314	6.1061	Cluster1
CL4601.Contig3_Pooled	AT1G11060	not assigned.unknown	Encodes one of two redundant proteins (the other is WAPL2) that are involved in prophase removal of cohesion during meiosis. Double mutants with wapl2 exhibit reduced fertility due to defects in meiosis and also some abnormal embryo development in rare cases where embryos are formed.	WINGS APART-LIKE PROTEIN 1 (WAPL1)	7.56836	1.00773	8.57609	Cluster1
Unigene47762_Pooled	AT1G10380	not assigned.unknown	Putative membrane lipoprotein;(source:Araport11)	0	1.14629	4.65555	5.80184	Cluster1
Unigene5629_Pooled	AT1G02816	not assigned.unknown	pectinesterase (Protein of unknown function, DUF538);(source:Araport11)	0	1.77687	1.8815	3.65837	Cluster1
Unigene29926_Pooled	AT5G20110	cell.organisation	Dynein light chain type 1 family protein;(source:Araport11)	0	3.63846	1.20114	4.83961	Cluster1
Unigene45853_Pooled	AT2G19020	signalling.misc	Member of a diversely expressed predicted peptide family showing sequence similarity to tobacco Rapid Alkalinization Factor (RALF), and is believed to play an essential role in the physiology of Arabidopsis. Consists of a single exon and is characterized by a conserved C-terminal motif and N-terminal signal peptide.	RALF-LIKE 10 (RALFL10)	2.68274	2.12134	4.80408	Cluster1
CL4793.Contig1_Pooled	AT5G24270	signalling.calcium	encodes a calcium sensor that is essential for K+ nutrition, K+/Na+ selectivity, and salt tolerance. The protein is similar to calcineurin B. Lines carrying recessive mutations are hypersensitive to Na+ and Li+ stresses and is unable to grow in low K+. The growth defect is rescued by extracellular calcium.	SALT OVERLY SENSITIVE 3 (SOS3)	3.56659	1.85236	5.41895	Cluster1
CL2422.Contig3_Pooled	AT3G01490	protein.postranslational modification	Protein kinase superfamily protein;(source:Araport11)	0	2.91865	2.51082	5.42947	Cluster1
Unigene4345_Pooled	AT4G36988	not assigned.unknown	#N/A	#N/A	4.4349	3.44617	7.88108	Cluster1
CL900.Contig8_Pooled	AT5G44410	misc.nitrilases, *nitrile lyases, berberine bridge enzymes, reticuline oxidases, troponine reductases	FAD-binding Berberine family protein;(source:Araport11)	(ATBBE27)	3.83855	5.20283	9.04139	Cluster1
CL8355.Contig1_Pooled	AT3G53710	RNA.regulation of transcription.unclassified	A member of ARF GAP domain (AGD), A thaliana has 15 members, grouped into four classes.	ARF-GAP DOMAIN 6 (AGD6)	1.01468	1.38	2.39468	Cluster1
CL949.Contig26_Pooled	AT1G29740	signalling.receptor kinases.leucine rich repeat VIII.VIII-2	Leucine-rich repeat transmembrane protein kinase;(source:Araport11)	0	1.91591	1.44267	3.35858	Cluster1
Unigene6468_Pooled	AT4G29680	nucleotide metabolism.phosphotransfer and pyrophosphatases.misc	Alkaline-phosphatase-like family protein;(source:Araport11)	0	1.56929	1.87601	3.4453	Cluster1
Unigene18290_Pooled	AT4G12420	development.unspecified	Encodes a protein of unknown function involved in directed root tip growth. It is a member of 19-member gene family and is distantly related structurally to the multiple-copper oxidases ascorbate oxidase and laccase, though it lacks the copper-binding domains. The protein is glycosylated and GPI-anchored. It is localized to the plasma membrane and the cell wall. The gene is expressed most strongl…	(SKU5)	1.13157	1.89644	3.02802	Cluster1
CL3965.Contig2_Pooled	AT5G03070	protein.targeting.nucleus	Putative importin alpha isoform. When overexpressed can rescue the impa-4 decreased transformation susceptibility phenotype.	IMPORTIN ALPHA ISOFORM 9 (IMPA-9)	1.78889	1.59126	3.38016	Cluster1
CL8209.Contig3_Pooled	AT5G26210	RNA.regulation of transcription.Alfin-like	Encodes a member of the Alfin1-like family of nuclear-localized PHD (plant homeodomain) domain containing proteins. All AL proteins except AL3 bind to di- or trimethylated histone H3 (H3K4me3/2). Members of this family include: AT5G05610 (AL1), AT3G11200 (AL2), AT3G42790 (AL3), AT5G26210 (AL4), AT5G20510 (AL5), AT2G02470 (AL6), AT1G14510 (AL7).	ALFIN-LIKE 4 (AL4)	1.76176	1.35347	3.11523	Cluster1
CL3101.Contig1_Pooled	AT4G36520	not assigned.no ontology	Chaperone DnaJ-domain superfamily protein;(source:Araport11)	AUXILIN-LIKE4 (AUXILIN-LIKE4)	1.09545	1.48298	2.57843	Cluster1
Unigene22581_Pooled	#N/A	#N/A	#N/A	#N/A	8.91905	1.87293	10.792	Cluster1
CL3322.Contig2_Pooled	AT1G04130	protein.postranslational modification	Encodes one of the 36 carboxylate clamp (CC)-tetratricopeptide repeat (TPR) proteins (Prasad 2010, Pubmed ID: 20856808). Interacts with Hsp90/Hsp70 as co-chaperone.	TETRATRICOPEPTIDE REPEAT 2 (TPR2)	1.43489	1.63869	3.07359	Cluster1
Unigene18937_Pooled	AT1G14130	misc.oxidases - copper, flavone etc	DAO1 is an IAA oxidase expressed in many different plant parts. it is a member of a family of dioxygenase and 2OG Fe(II) oxygenase domain and DAO domain containing proteins. It appears to be the major IAA oxidase in planta and major contributor to IAA degradation.	DIOXYGENASE FOR AUXIN OXIDATION 1 (DAO1)	2.65026	6.21645	8.86671	Cluster1
Unigene9838_Pooled	#N/A	#N/A	#N/A	#N/A	7.70994	1.50273	9.21267	Cluster1
Unigene5307_Pooled	AT1G32550	misc. other Ferredoxins and Rieske domain	Encodes FdC2, a ferredoxin protein capable of alternative electron partitioning. FdC1 level increases in conditions of acceptor limitation at PSI.	FERREDOXIN C 2 (FdC2)	4.08315	4.33289	8.41604	Cluster1
CL6378.Contig1_Pooled	#N/A	#N/A	#N/A	#N/A	1.4088	1.49449	2.90329	Cluster1
Unigene17388_Pooled	AT2G25060	misc.plastocyanin-like	early nodulin-like protein 14;(source:Araport11)	EARLY NODULIN-LIKE PROTEIN 14 (ENODL14)	1.53818	2.93797	4.47615	Cluster1
CL1065.Contig3_Pooled	AT4G32850	RNA.processing.3' end processing.PAP	Encodes a nuclear poly(A) polymerase. Located in the nucleus. The mRNA is cell-to-cell mobile.	NUCLEAR POLY(A) POLYMERASE (nPAP)	1.25504	1.92746	3.1825	Cluster1
CL4998.Contig1_Pooled	AT3G07320	misc.beta 1,3 glucan hydrolases.glucan endo-1,3-beta-glucosidase	O-Glycosyl hydrolases family 17 protein;(source:Araport11)	0	1.49378	2.25978	3.75356	Cluster1
CL2912.Contig2_Pooled	AT1G65520	lipid metabolism.lipid degradation.beta-oxidation.enoyl CoA hydratase	encodes a peroxisomal delta3, delta2-enoyl CoA isomerase, involved in unsaturated fatty acid degradation	"DELTA(3), DELTA(2)-ENOYL COA ISOMERASE 1" (ECI1)	2.14066	1.53478	3.67545	Cluster1
Unigene8858_Pooled	AT1G29050	not assigned.unknown	Encodes a member of the TBL (TRICHOME BIREFRINGENCE-LIKE) gene family containing a plant-specific DUF231 (domain of unknown function) domain. TBL gene family has 46 members, two of which (TBR/AT5G06700 and TBL3/AT5G01360) have been shown to be involved in the synthesis and deposition of secondary wall cellulose, presumably by influencing the esterification state of pectic polymers. A nomenclature…	TRICHOME BIREFRINGENCE-LIKE 38 (TBL38)	1.56736	5.74184	7.3092	Cluster1
CL451.Contig2_Pooled	AT5G23850	not assigned.unknown	O-glucosyltransferase rumi-like protein (DUF821);(source:Araport11)	0	3.50663	1.66763	5.17425	Cluster1
CL4533.Contig1_Pooled	AT5G62260	RNA.regulation of transcription.putative transcription regulator	AT hook motif DNA-binding family protein;(source:Araport11)	AT-HOOK MOTIF NUCLEAR LOCALIZED PROTEIN 6 (AHL6)	1.54179	1.5455	3.08729	Cluster1
Unigene30918_Pooled	AT3G44610	protein.postranslational modification	Kinase involved in the first positive phototropism and gravitropism. Phosphorylates serine residues in the cytoplasmic loop of PIN1 and shares phosphosite preferences with D6PK. Critical component for both hypocotyl phototropism and gravitropism, control tropic responses mainly through regulation of PIN-mediated auxin transport by protein phosphorylation.	AGCVIII KINASE 1-12 (AGC1-12)	4.66531	1.19748	5.86279	Cluster1
CL2127.Contig2_Pooled	AT1G63850	RNA.regulation of transcription.putative transcription regulator	BTB/POZ domain-containing protein;(source:Araport11)	0	1.80517	1.8787	3.68387	Cluster1
Unigene7756_Pooled	AT4G36090	misc.oxidases - copper, flavone etc	oxidoreductase, 2OG-Fe(II) oxygenase family protein;(source:Araport11)	ATALKBH9C (ALKBH9C)	1.67461	1.61541	3.29002	Cluster1
Unigene7978_Pooled	AT2G24520	transport.p- and v-ATPases	plasma membrane H+-ATPase;(source:Araport11)	H(+)-ATPASE 5 (HA5)	1.07737	2.88779	3.96516	Cluster1
CL477.Contig2_Pooled	AT5G20400	hormone metabolism.ethylene.synthesis-degradation	encodes a protein whose sequence is similar to flavanone 3 hydroxylase from Malus. The mRNA is cell-to-cell mobile.	0	1.11107	1.55082	2.66189	Cluster1
Unigene19029_Pooled	#N/A	#N/A	#N/A	#N/A	3.58086	1.15068	4.73155	Cluster1
CL4832.Contig2_Pooled	AT5G57580	signalling.calcium	Calmodulin-binding protein;(source:Araport11)	0	4.36021	2.1968	6.55701	Cluster1
Unigene17375_Pooled	AT5G55730	cell wall.cell wall proteins.AGPs.AGP	Encodes fasciclin-like arabinogalactan-protein 1 (Fla1). fla1 mutants show defects in shoot regeneration.	FASCICLIN-LIKE ARABINOGALACTAN 1 (FLA1)	2.0989	1.66487	3.76376	Cluster1
Unigene9991_Pooled	AT5G01210	secondary metabolism.phenylpropanoids	HXXXD-type acyl-transferase family protein;(source:Araport11)	0	1.81482	6.15704	7.97185	Cluster1
CL3780.Contig1_Pooled	AT1G52360	cell.vesicle transport	Coatomer, beta subunit;(source:Araport11)	0	1.63124	1.18897	2.82021	Cluster1
Unigene2954_Pooled	AT1G48320	lipid metabolism.lipid degradation.beta-oxidation.acyl-CoA thioesterase	Encodes one of the two functional DHNA-CoA (1,4-dihydroxy-2-naphthoyl-CoA) thioesterases found in Arabidopsis.	DHNA-COA THIOESTERASE 1 (DHNAT1)	3.77395	1.09232	4.86627	Cluster1
CL7698.Contig1_Pooled	AT4G30000	C1-metabolism.dihydropteridine diphosphokinase	Dihydropterin pyrophosphokinase / Dihydropteroate synthase;(source:Araport11)	0	2.04537	1.67866	3.72403	Cluster1
Unigene10101_Pooled	AT4G21380	signalling.receptor kinases.S-locus glycoprotein like	encodes a putative receptor-like serine/threonine protein kinases that is similar to Brassica self-incompatibility (S) locus. Expressed in root. Shoot expression limited to limited to the root-hypocotyl transition zone and at the base of lateral roots as well as in axillary buds, and pedicels.	RECEPTOR KINASE 3 (RK3)	1.86137	2.09693	3.9583	Cluster1
CL182.Contig3_Pooled	AT3G24100	not assigned.no ontology	Uncharacterized protein family SERF;(source:Araport11)	0	4.03216	3.52962	7.56178	Cluster1
CL6031.Contig2_Pooled	AT5G54585	not assigned.unknown	hypothetical protein;(source:Araport11)	0	1.67307	1.34832	3.02139	Cluster1
Unigene525_Pooled	#N/A	#N/A	#N/A	#N/A	4.4067	3.56926	7.97595	Cluster1
Unigene8185_Pooled	AT5G44800	DNA.synthesis/chromatin structure	chromatin remodeling 4;(source:Araport11)	CHROMATIN REMODELING 4 (CHR4)	1.143	2.03631	3.17931	Cluster1
Unigene2375_Pooled	AT5G03380	transport.metal	Heavy metal transport/detoxification superfamily protein;(source:Araport11)	0	3.69517	1.12994	4.8251	Cluster1
Unigene15035_Pooled	AT1G52855	not assigned.unknown	hypothetical protein;(source:Araport11)	0	1.93583	1.54027	3.47609	Cluster1
CL3664.Contig5_Pooled	#N/A	#N/A	#N/A	#N/A	4.92703	2.10494	7.03196	Cluster1
CL2828.Contig2_Pooled	AT3G50130	not assigned.unknown	transmembrane protein, putative (DUF247);(source:Araport11)	0	1.6806	1.47407	3.15467	Cluster1
CL1944.Contig1_Pooled	AT4G02280	major CHO metabolism.degradation.sucrose.Susy	Encodes a protein with sucrose synthase activity (SUS3). It appears to be important for sucrose metabolism in developing seeds, especially during the late maturation phase, about 18 days after flowering.	SUCROSE SYNTHASE 3 (SUS3)	2.93543	2.41387	5.3493	Cluster1
Unigene43193_Pooled	#N/A	#N/A	#N/A	#N/A	7.36388	1.32013	8.68402	Cluster1
Unigene7278_Pooled	#N/A	#N/A	#N/A	#N/A	3.14526	1.01174	4.157	Cluster1
Unigene5641_Pooled	AT1G20030	stress.biotic	Pathogenesis-related thaumatin superfamily protein;(source:Araport11)	0	3.37526	1.61623	4.99149	Cluster1
Unigene199_Pooled	AT3G49220	cell wall.pectin*esterases.PME	Plant invertase/pectin methylesterase inhibitor superfamily;(source:Araport11)	PECTIN METHYLESTERASE 34 (PME34)	1.0104	3.91393	4.92433	Cluster1
CL2191.Contig2_Pooled	AT2G44480	misc.gluco-, galacto- and mannosidases	beta glucosidase 17;(source:Araport11)	BETA GLUCOSIDASE 17 (BGLU17)	1.14424	3.50755	4.65179	Cluster1
CL459.Contig2_Pooled	AT5G07590	development.unspecified	Transducin/WD40 repeat-like superfamily protein;(source:Araport11)	0	8.43568	1.13089	9.56657	Cluster1
Unigene28916_Pooled	AT3G11810	not assigned.unknown	transmembrane protein;(source:Araport11)	0	2.0786	1.6515	3.7301	Cluster1
CL41.Contig1_Pooled	AT2G15860	not assigned.unknown	BAT2 domain protein;(source:Araport11)	0	1.1392	1.6387	2.77789	Cluster1
CL287.Contig1_Pooled	AT5G56730	protein.degradation.metalloprotease	Insulinase (Peptidase family M16) protein;(source:Araport11)	0	1.06116	1.10369	2.16485	Cluster1
Unigene24874_Pooled	AT3G12120	lipid metabolism.FA desaturation.omega 6 desaturase	Major enzyme responsible for the synthesis of 18:2 fatty acids in the endoplasmic reticulum. Contains His-rich motifs, which contribute to the interaction with the electron donor cytochrome b5. Mutations in this gene suppress the low temperature-induced phenotype of Arabidopsis tocopherol-deficient mutant vte2.	FATTY ACID DESATURASE 2 (FAD2)	1.13479	4.86057	5.99536	Cluster1
CL4713.Contig1_Pooled	AT1G64110	protein.degradation.AAA type	Target promoter of the male germline-specific transcription factor DUO1.	DUO1-ACTIVATED ATPASE 1 (DAA1)	1.34526	2.82299	4.16825	Cluster1
Unigene44263_Pooled	AT2G30070	transport.potassium	Encodes a high affinity potassium transporter.	POTASSIUM TRANSPORTER 1 (KT1)	5.16875	1.07	6.23875	Cluster1
Unigene26425_Pooled	AT2G42570	not assigned.unknown	Encodes a member of the TBL (TRICHOME BIREFRINGENCE-LIKE) gene family containing a plant-specific DUF231 (domain of unknown function) domain. TBL gene family has 46 members, two of which (TBR/AT5G06700 and TBL3/AT5G01360) have been shown to be involved in the synthesis and deposition of secondary wall cellulose, presumably by influencing the esterification state of pectic polymers. A nomenclature…	TRICHOME BIREFRINGENCE-LIKE 39 (TBL39)	2.46278	3.13967	5.60245	Cluster1
CL2567.Contig4_Pooled	AT5G14930	development.unspecified	encodes an acyl hydrolase involved in senescence .	SENESCENCE-ASSOCIATED GENE 101 (SAG101)	8.36423	1.93045	10.2947	Cluster1
CL6129.Contig1_Pooled	AT1G12210	stress.biotic	RFL1 has high sequence similarity to the adjacent disease resistance (R) gene RPS5.	RPS5-LIKE 1 (RFL1)	2.71844	2.79933	5.51777	Cluster1
CL8476.Contig1_Pooled	AT5G17230	secondary metabolism.isoprenoids.carotenoids.phytoene synthase	Encodes phytoene synthase that is the rate-limiting enzyme in the carotenoid biosynthetic pathway and that interacts with the ORANGE (OR) protein. PSY's expression is posttransciptionally regulated by OR.	PHYTOENE SYNTHASE (PSY)	1.85835	2.2846	4.14295	Cluster1
Unigene13965_Pooled	AT1G16670	signalling.receptor kinases.leucine rich repeat VIII.VIII-2	Encodes a cold-activated plasma membrane protein cold-responsive protein kinase that phosphorylates 14-3-3 proteins. The phosphorylated 14-3-3 proteins shuttle from the cytosol to the nucleus, where they interact with and destabilize the key cold-responsive C-repeat-binding factor (CBF) proteins, modulate CBF stability and the response to cold stress.	COLD-RESPONSIVE PROTEIN KINASE 1 (CRPK1)	2.59279	1.61167	4.20446	Cluster1
Unigene4808_Pooled	AT1G76610	not assigned.unknown	MIZU-KUSSEI-like protein (Protein of unknown function, DUF617);(source:Araport11)	0	2.24758	4.19785	6.44543	Cluster1
CL1762.Contig3_Pooled	AT1G77550	cell.organisation	tubulin-tyrosine ligase;(source:Araport11)	0	8.30164	1.41591	9.71755	Cluster1
Unigene31459_Pooled	AT1G61170	not assigned.unknown	hypothetical protein;(source:Araport11)	0	3.64596	3.18389	6.82985	Cluster1
Unigene27391_Pooled	AT5G13330	RNA.regulation of transcription.AP2/EREBP, APETALA2/Ethylene-responsive element binding protein family	encodes a member of the ERF (ethylene response factor) subfamily B-4 of ERF/AP2 transcription factor family. The protein contains one AP2 domain. There are 7 members in this subfamily.	RELATED TO AP2 6L (Rap2.6L)	1.18938	3.95453	5.14391	Cluster1
Unigene4767_Pooled	AT4G14520	RNA.transcription	DNA-directed RNA polymerase II-like protein;(source:Araport11)	0	1.27376	2.04036	3.31412	Cluster1
Unigene45930_Pooled	#N/A	#N/A	#N/A	#N/A	1.93963	2.21378	4.15341	Cluster1
CL1115.Contig4_Pooled	AT3G52260	protein.aa activation.pseudouridylate synthase	Pseudouridine synthase family protein;(source:Araport11)	0	2.1335	1.52156	3.65506	Cluster1
CL7146.Contig2_Pooled	AT1G75680	misc.gluco-, galacto- and mannosidases.endoglucanase	glycosyl hydrolase 9B7;(source:Araport11)	GLYCOSYL HYDROLASE 9B7 (GH9B7)	1.59937	1.63594	3.23531	Cluster1
CL1218.Contig4_Pooled	AT5G05560	protein.degradation.ubiquitin.E3.APC	Encodes a subunit of the Arabidopsis thaliana E3 ubiquitin ligase complex that plays a synergistic role with APC4 both in female gametogenesis and in embryogenesis.	EMBRYO DEFECTIVE 2771 (EMB2771)	1.35929	1.11132	2.47061	Cluster1
Unigene436_Pooled	AT5G07710	DNA.unspecified	Polynucleotidyl transferase, ribonuclease H-like superfamily protein;(source:Araport11)	NAC45/86-DEPENDENT EXONUCLEASE-DOMAIN PROTEIN 1 (NEN1)	3.67672	1.31622	4.99294	Cluster1
CL871.Contig2_Pooled	AT4G24990	protein.degradation.ubiquitin.ubiquitin	geranylgeranylated protein ATGP4	(ATGP4)	8.21805	2.75401	10.9721	Cluster1
CL500.Contig1_Pooled	AT3G11945	secondary metabolism.isoprenoids.tocopherol biosynthesis	Encodes a protein involved in plastoquinone-9 biosynthesis. The enzyme possesses homogentisate prenyltransferase activity and was shown to use solanesyl diphosphate, farnesyl diphosphate and geranylgeranyldiphosphate as prenyl donors, but not phytyldiphosphate. This gene At3g11945 derives from a split of At3g11950, publications Tian et al (2007) and Sadre et al (2006) refer to this gene as At3g11…	HOMOGENTISATE PRENYLTRANSFERASE (HST)	3.30226	1.11831	4.42058	Cluster1
CL4454.Contig1_Pooled	AT1G22030	not assigned.unknown	BPS1-like protein;(source:Araport11)	0	3.88172	1.87643	5.75815	Cluster1
Unigene3887_Pooled	AT5G17230	secondary metabolism.isoprenoids.carotenoids.phytoene synthase	Encodes phytoene synthase that is the rate-limiting enzyme in the carotenoid biosynthetic pathway and that interacts with the ORANGE (OR) protein. PSY's expression is posttransciptionally regulated by OR.	PHYTOENE SYNTHASE (PSY)	1.21827	1.92397	3.14224	Cluster1
CL6096.Contig1_Pooled	AT3G54040	signalling.in sugar and nutrient physiology	PAR1 protein;(source:Araport11)	0	8.16117	1.57064	9.73181	Cluster1
CL409.Contig2_Pooled	AT4G16310	misc.oxidases - copper, flavone etc	LSD1-like 3;(source:Araport11)	LSD1-LIKE 3 (LDL3)	8.15737	2.03967	10.197	Cluster1
CL2876.Contig1_Pooled	AT2G40830	protein.degradation.ubiquitin.E3.RING	Encodes an E3 ubiquitin ligase for the GA-receptor GID1 that functions as a negative regulator of GA signaling in seedlings and seeds by inducing ubiquitin-dependent proteolysis of GID1s. Tyr321 phosphorylation of GARU by TAGK2 inactivates GARU.	RING-H2 FINGER C1A (RHC1A)	2.96917	1.63246	4.60163	Cluster1
CL1932.Contig1_Pooled	AT2G34710	RNA.regulation of transcription.HB,Homeobox transcription factor family	Dominant PHB mutations cause transformation of abaxial leaf fates into adaxial leaf fates. Encodes a member of HD-Zip family which contains homeodomain-leucine zipper domains and domain similar to a mammalian sterol binding domain. Has overlapping functions with PHAVOLUTA, REVOLUTA and CORONA.	PHABULOSA (PHB)	8.13361	1.80071	9.93431	Cluster1
CL4793.Contig4_Pooled	AT5G24270	signalling.calcium	encodes a calcium sensor that is essential for K+ nutrition, K+/Na+ selectivity, and salt tolerance. The protein is similar to calcineurin B. Lines carrying recessive mutations are hypersensitive to Na+ and Li+ stresses and is unable to grow in low K+. The growth defect is rescued by extracellular calcium.	SALT OVERLY SENSITIVE 3 (SOS3)	1.9028	1.39503	3.29783	Cluster1
CL900.Contig4_Pooled	AT4G20860	misc.nitrilases, *nitrile lyases, berberine bridge enzymes, reticuline oxidases, troponine reductases	involved in the generation of H2O2 from reduced compounds	(ATBBE22)	4.95463	3.85253	8.80716	Cluster1
Unigene6098_Pooled	AT2G05810	not assigned.no ontology.armadillo/beta-catenin repeat family protein	ARM repeat superfamily protein;(source:Araport11)	0	2.84484	2.11914	4.96398	Cluster1
CL4385.Contig2_Pooled	AT1G47480	lipid metabolism.lipid degradation.lysophospholipases.carboxylesterase	alpha/beta-Hydrolases superfamily protein;(source:Araport11)	0	1.6491	2.68752	4.33661	Cluster1
CL6433.Contig1_Pooled	AT3G06350	amino acid metabolism.synthesis.aromatic aa.chorismate.dehydroquinate/shikimate dehydrogenase	Encodes a bi-functional dehydroquinate-shikimate dehydrogenase enzyme that catalyzes two steps in the chorismate biosynthesis pathway.	MATERNAL EFFECT EMBRYO ARREST 32 (MEE32)	8.08572	4.69584	12.7816	Cluster1
CL2512.Contig1_Pooled	AT2G30150	misc.UDP glucosyl and glucoronyl transferases	UDP-Glycosyltransferase superfamily protein;(source:Araport11)	0	2.5701	4.90135	7.47145	Cluster1
Unigene5211_Pooled	AT5G06490	protein.degradation.ubiquitin.E3.RING	RING/U-box superfamily protein;(source:Araport11)	0	3.14984	1.05778	4.20761	Cluster1
CL4410.Contig1_Pooled	AT4G02340	misc.misc2	alpha/beta-Hydrolases superfamily protein;(source:Araport11)	0	1.4595	2.36619	3.8257	Cluster1
Unigene23985_Pooled	AT1G72900	stress.biotic.PR-proteins	Toll-Interleukin-Resistance (TIR) domain-containing protein;(source:Araport11)	0	3.66897	1.56251	5.23147	Cluster1
CL6145.Contig2_Pooled	AT5G24750	not assigned.unknown	UDP-Glycosyltransferase superfamily protein;(source:Araport11)	0	2.38592	2.42	4.80592	Cluster1
CL2410.Contig2_Pooled	AT5G55670	RNA.RNA binding	RNA-binding (RRM/RBD/RNP motifs) family protein;(source:Araport11)	0	1.07917	1.37989	2.45906	Cluster1
Unigene48255_Pooled	#N/A	#N/A	#N/A	#N/A	1.83097	2.06077	3.89174	Cluster1
CL8925.Contig1_Pooled	AT5G56730	protein.degradation.metalloprotease	Insulinase (Peptidase family M16) protein;(source:Araport11)	0	1.31679	1.07527	2.39206	Cluster1
CL3436.Contig4_Pooled	AT1G18450	cell.organisation	Encodes a gene similar to actin-related proteins in other organisms. Member of nuclear ARP family of genes. Component of chromatin remodeling complexes, involved in chromatin-mediated gene regulation. Phenotype of the arp4-1 mutant allele revealed partial sterility due to defects in anther development. Targeting the distinct, 3' UTR of AtARP4 transcripts with RNA interference caused a drastic red…	ACTIN-RELATED PROTEIN 4 (ARP4)	1.45728	1.75876	3.21603	Cluster1
CL623.Contig4_Pooled	AT5G17680	stress.biotic.PR-proteins	disease resistance protein (TIR-NBS-LRR class);(source:Araport11)	0	1.20526	2.63781	3.84307	Cluster1
Unigene15460_Pooled	AT1G24480	not assigned.unknown	S-adenosyl-L-methionine-dependent methyltransferases superfamily protein;(source:Araport11)	0	2.00093	1.15658	3.15751	Cluster1
CL3354.Contig2_Pooled	AT1G58170	stress.biotic.PR-proteins	Disease resistance-responsive (dirigent-like protein) family protein;(source:Araport11)	0	5.00112	1.07743	6.07856	Cluster1
CL380.Contig10_Pooled	AT1G60600	Co-factor and vitamine metabolism.folate & vitamine K.vitamine K.DHNA Phytyltransferase	Encodes a protein similar to 1,4-dihydroxy-2-naphthoic acid phytyltransferase involved in phylloquinone and plastoquinone biosynthesis. Mutants are pale green and heterotrophic with defects in photosynthetic electron transport.	ABERRANT CHLOROPLAST DEVELOPMENT 4 (ABC4)	7.94141	1.38065	9.32206	Cluster1
Unigene14229_Pooled	#N/A	#N/A	#N/A	#N/A	1.90396	1.23344	3.13739	Cluster1
Unigene17571_Pooled	AT5G02260	cell wall.modification	member of Alpha-Expansin Gene Family. Naming convention from the Expansin Working Group (Kende et al, 2004. Plant Mol Bio)	EXPANSIN A9 (EXPA9)	7.91496	2.01769	9.93266	Cluster1
CL123.Contig3_Pooled	AT1G55310	RNA.processing.splicing	Encodes a SR spliceosome protein that is localized to nuclear specks, interacts with SR45 and the U1-70K protein of the U1 snRNP, has sequence similar to human SC35 protein. Barta et al (2010) have proposed a nomenclature for Serine/Arginine-Rich Protein Splicing Factors (SR proteins): Plant Cell. 2010, 22:2926.	SC35-LIKE SPLICING FACTOR 33 (SCL33)	1.10322	1.17013	2.27336	Cluster1
CL42.Contig1_Pooled	AT3G27325	not assigned.unknown	hydrolases, acting on ester bond;(source:Araport11)	0	3.00752	1.82343	4.83095	Cluster1
Unigene37798_Pooled	AT3G07790	not assigned.no ontology	DGCR14-like protein;(source:Araport11)	0	1.17376	1.03582	2.20958	Cluster1
CL6946.Contig2_Pooled	AT4G32030	not assigned.unknown	hypothetical protein;(source:Araport11)	0	1.45962	1.19535	2.65497	Cluster1
CL180.Contig4_Pooled	AT2G46505	TCA / org transformation.TCA.succinate dehydrogenase	Encodes succinate dehydrogenase ,a component of mitochondrial respiratory complex II. Nuclear encoded gene which is imported into the mitochondrion.	SUCCINATE DEHYDROGENASE SUBUNIT 4 (SDH4)	7.89092	2.21742	10.1083	Cluster1
Unigene40983_Pooled	AT4G33270	cell.division	Encodes a CDC20 protein that interacts with APC subunits, components of the mitochondrial checkpoint complex and mitotic cyclin substrates and is indispensable for normal plant development and fertility.	CELL DIVISION CYCLE 20.1 (CDC20.1)	2.62551	1.73591	4.36142	Cluster1
CL994.Contig1_Pooled	AT2G17265	amino acid metabolism.synthesis.aspartate family.misc.homoserine.homoserine kinase	Encodes a homoserine kinase (HSK) which produces O-phospho-L-homoserine (HserP), a compound at the branching point of methionine and threonine biosynthesis. HSK is found in the stromal fraction of chloroplasts. Mutation of this gene results in higher level of the amino acid homoserine and resistance to downy mildew pathogen Hyaloperonospora arabidopsidis.	HOMOSERINE KINASE (HSK)	1.96234	1.78825	3.7506	Cluster1
Unigene18824_Pooled	AT3G62660	misc.UDP glucosyl and glucoronyl transferases	Encodes a protein with putative galacturonosyltransferase activity.	GALACTURONOSYLTRANSFERASE-LIKE 7 (GATL7)	1.30269	2.08724	3.38993	Cluster1
Unigene7567_Pooled	AT5G61540	amino acid metabolism.degradation.aspartate family.asparagine.L-asparaginase	N-terminal nucleophile aminohydrolases (Ntn hydrolases) superfamily protein;(source:Araport11)	0	1.08944	2.16355	3.25299	Cluster1
CL6077.Contig1_Pooled	AT2G45470	cell wall.cell wall proteins.AGPs.AGP	FASCICLIN-like arabinogalactan protein 8;(source:Araport11)	FASCICLIN-LIKE ARABINOGALACTAN PROTEIN 8 (FLA8)	2.54903	3.82521	6.37424	Cluster1
CL2140.Contig1_Pooled	AT1G62600	misc.oxidases - copper, flavone etc	Flavin-binding monooxygenase family protein;(source:Araport11)	0	1.52574	2.68747	4.21322	Cluster1
Unigene6515_Pooled	#N/A	#N/A	#N/A	#N/A	6.73031	1.85368	8.58399	Cluster1
CL6106.Contig3_Pooled	AT3G22810	not assigned.unknown	FORKED-LIKE family member, part of Group 1 (FKD1, FL1-FL3; Group 2 consists of FL4 and FL8 and Group 3 consists of FL5- FL7). May coordinate leaf size with vein density, where Group 1 members and Group 3 members have opposing functions.	FORKED-LIKE2 (FL2)	2.1	1.78506	3.88506	Cluster1
Unigene11389_Pooled	AT3G56400	RNA.regulation of transcription.WRKY domain transcription factor family	Member of WRKY Transcription Factor; Group III. Function as activator of SA-dependent defense genes and a repressor of JA-regulated genes. WRKY70-controlled suppression of JA-signaling is partly executed by NPR1.	WRKY DNA-BINDING PROTEIN 70 (WRKY70)	2.34834	4.03076	6.3791	Cluster1
CL5934.Contig1_Pooled	AT5G52870	not assigned.unknown	Encodes a member of the MAKR (MEMBRANE-ASSOCIATED KINASE REGULATOR) gene family. MAKRs have putative kinase interacting motifs and membrane localization signals. Known members include: AT5G26230 (MAKR1), AT1G64080 (MAKR2), AT2G37380 (MAKR3), AT2G39370 (MAKR4), AT5G52870 (MAKR5) and AT5G52900 (MAKR6).	MEMBRANE-ASSOCIATED KINASE REGULATOR 5 (MAKR5)	6.70309	1.72329	8.42638	Cluster1
Unigene21722_Pooled	#N/A	#N/A	#N/A	#N/A	6.70309	1.72478	8.42787	Cluster1
Unigene30928_Pooled	AT1G25370	not assigned.unknown	hypothetical protein (DUF1639);(source:Araport11)	0	1.0165	1.77613	2.79263	Cluster1
CL7527.Contig1_Pooled	AT3G06880	not assigned.no ontology	Transducin/WD40 repeat-like superfamily protein;(source:Araport11)	0	1.54141	2.04789	3.5893	Cluster1
CL3424.Contig3_Pooled	AT1G56440	not assigned.no ontology	Encodes one of the 36 carboxylate clamp (CC)-tetratricopeptide repeat (TPR) proteins (Prasad 2010, Pubmed ID: 20856808) with potential to interact with Hsp90/Hsp70 as co-chaperones.	TETRATRICOPEPTIDE REPEAT 5 (TPR5)	2.50374	2.96414	5.46788	Cluster1
Unigene677_Pooled	AT2G45220	cell wall.pectin*esterases.misc	Plant invertase/pectin methylesterase inhibitor superfamily;(source:Araport11)	PECTIN METHYLESTERASE 17 (PME17)	6.68929	2.57379	9.26308	Cluster1
CL267.Contig4_Pooled	#N/A	#N/A	#N/A	#N/A	3.61349	2.53549	6.14898	Cluster1
Unigene1972_Pooled	AT5G38560	signalling.receptor kinases.proline extensin like	Encodes a member of the proline-rich extensin-like receptor kinase (PERK) family. This family consists of 15 predicted receptor kinases (PMID: 15653807).	PROLINE-RICH EXTENSIN-LIKE RECEPTOR KINASE 8 (PERK8)	1.28737	1.51781	2.80518	Cluster1
Unigene31061_Pooled	AT2G46000	not assigned.unknown	LDL receptor wingless signaling/trafficking chaperone;(source:Araport11)	0	1.1437	1.11656	2.26026	Cluster1
Unigene37857_Pooled	#N/A	#N/A	#N/A	#N/A	4.00167	1.2391	5.24077	Cluster1
Unigene32542_Pooled	AT4G23160	signalling.receptor kinases.DUF 26	Encodes a cysteine-rich receptor-like protein kinase.	CYSTEINE-RICH RLK (RECEPTOR-LIKE PROTEIN KINASE) 8 (CRK8)	1.80465	1.69127	3.49592	Cluster1
Unigene48358_Pooled	#N/A	#N/A	#N/A	#N/A	1.6814	2.64175	4.32314	Cluster1
CL4885.Contig2_Pooled	AT5G62950	not assigned.unknown	RNA polymerase II, Rpb4, core protein;(source:Araport11)	0	1.58118	1.223	2.80418	Cluster1
CL2524.Contig1_Pooled	AT1G20050	hormone metabolism.brassinosteroid.synthesis-degradation.sterols.HYD1	C-8 sterol isomerase that also plays a role in miRNA function.	HYDRA1 (HYD1)	1.19654	1.54701	2.74355	Cluster1
Unigene5358_Pooled	AT1G34760	signalling.14-3-3 proteins	Encodes a 14-3-3 protein. Binds H+-ATPase in response to blue light.	GENERAL REGULATORY FACTOR 11 (GRF11)	3.50428	1.73393	5.23821	Cluster1
CL2152.Contig2_Pooled	AT4G03520	redox.thioredoxin	Encodes a redox activated co-chaperone, chloroplast localized thioredoxin, similar to prokaryotic types.	(ATHM2)	1.65711	1.13692	2.79403	Cluster1
CL52.Contig6_Pooled	AT5G26880	RNA.processing	Root Specific	AGAMOUS-LIKE 26 (AGL26)	7.73717	1.5545	9.29167	Cluster1
CL2567.Contig5_Pooled	AT5G14930	development.unspecified	encodes an acyl hydrolase involved in senescence .	SENESCENCE-ASSOCIATED GENE 101 (SAG101)	7.7357	2.55201	10.2877	Cluster1
CL3381.Contig3_Pooled	AT5G17680	stress.biotic.PR-proteins	disease resistance protein (TIR-NBS-LRR class);(source:Araport11)	0	1.19166	2.70153	3.89319	Cluster1
Unigene245_Pooled	AT5G11890	not assigned.unknown	harpin-induced protein;(source:Araport11)	EMBRYO DEFECTIVE 3135 (EMB3135)	2.38487	1.1888	3.57368	Cluster1
Unigene3058_Pooled	AT4G13930	C1-metabolism.glycine hydroxymethyltransferase	Encodes a serine hydroxymethyltransferase maximally expressed in root	SERINE HYDROXYMETHYLTRANSFERASE 4 (SHM4)	1.08231	1.18527	2.26758	Cluster1
CL2499.Contig1_Pooled	AT4G00840	RNA.regulation of transcription.unclassified	DHHC-type zinc finger family protein;(source:Araport11)	0	1.24186	1.33716	2.57902	Cluster1
Unigene28263_Pooled	AT1G29160	RNA.regulation of transcription.C2C2(Zn) DOF zinc finger family	Encodes a DOF transcription factor involved in seed coat development.	COGWHEEL1 (COG1)	3.32796	1.77338	5.10133	Cluster1
CL3132.Contig3_Pooled	#N/A	#N/A	#N/A	#N/A	2.78478	2.07712	4.8619	Cluster1
Unigene20244_Pooled	ATMG00810	not assigned.unknown	DNA/RNA polymerases superfamily protein;(source:Araport11)	(ORF240B)	2.61237	1.60328	4.21565	Cluster1
CL142.Contig2_Pooled	AT1G63750	stress.biotic	Disease resistance protein (TIR-NBS-LRR class) family;(source:Araport11)	0	3.32165	1.90993	5.23158	Cluster1
CL1763.Contig3_Pooled	AT1G75850	protein.targeting.secretory pathway.vacuole	VPS35 homolog B;(source:Araport11)	VPS35 HOMOLOG B (VPS35B)	1.06185	2.04852	3.11037	Cluster1
CL1850.Contig2_Pooled	#N/A	#N/A	#N/A	#N/A	3.19992	1.22775	4.42767	Cluster1
CL8755.Contig2_Pooled	AT3G57330	signalling.calcium	Lesion mimic phenotype when mutation in the gene is combined with a mutation in ACA4. Lesion mimic phenotype of double knockout can be suppressed by nutritional supplements that increase anion levels (e.g. 15 mM Nitrate, Chloride, or Phosphate)	AUTOINHIBITED CA2+-ATPASE 11 (ACA11)	1.06389	1.30444	2.36834	Cluster1
CL5358.Contig2_Pooled	#N/A	#N/A	#N/A	#N/A	5.50864	3.7638	9.27244	Cluster1
Unigene26743_Pooled	#N/A	#N/A	#N/A	#N/A	3.2004	1.66817	4.86857	Cluster1
Unigene43776_Pooled	#N/A	#N/A	#N/A	#N/A	1.24114	2.44727	3.68841	Cluster1
CL3158.Contig1_Pooled	AT3G11920	redox.glutaredoxins	glutaredoxin-like protein;(source:Araport11)	0	3.62146	2.29794	5.9194	Cluster1
CL6177.Contig2_Pooled	AT5G08640	secondary metabolism.flavonoids.flavonols.flavonol synthase (FLS)	Encodes a flavonol synthase that catalyzes formation of flavonols from dihydroflavonols. Co-expressed with CHI and CHS (qRT-PCR).	FLAVONOL SYNTHASE 1 (FLS1)	7.60532	2.61404	10.2194	Cluster1
CL3781.Contig1_Pooled	AT1G21730	cell.organisation	P-loop containing nucleoside triphosphate hydrolases superfamily protein;(source:Araport11)	KINESIN 7.1 (KIN7.1)	4.77059	1.29853	6.06912	Cluster1
Unigene22629_Pooled	AT5G59970	DNA.synthesis/chromatin structure.histone.core.H4	Histone superfamily protein;(source:Araport11)	0	1.00677	1.22433	2.2311	Cluster1
CL283.Contig8_Pooled	AT5G25270	not assigned.unknown	Ubiquitin-like superfamily protein;(source:Araport11)	0	7.57606	4.16468	11.7407	Cluster1
CL5098.Contig2_Pooled	AT4G16330	secondary metabolism.flavonoids.dihydroflavonols	2-oxoglutarate (2OG) and Fe(II)-dependent oxygenase superfamily protein;(source:Araport11)	0	1.21126	1.88805	3.09931	Cluster1
Unigene34162_Pooled	#N/A	#N/A	#N/A	#N/A	4.03324	1.08638	5.11962	Cluster1
CL6165.Contig3_Pooled	AT5G47900	not assigned.unknown	heparan-alpha-glucosaminide N-acetyltransferase-like protein (DUF1624);(source:Araport11)	0	4.66889	2.10854	6.77743	Cluster1
CL8156.Contig2_Pooled	AT5G39130	stress.abiotic.unspecified	RmlC-like cupins superfamily protein;(source:Araport11)	0	1.18174	7.48317	8.66491	Cluster1
Unigene28662_Pooled	AT5G54160	secondary metabolism.phenylpropanoids.lignin biosynthesis.COMT	A caffeic acid/5-hydroxyferulic acid O-methyltransferase. Interacts with 14-4-3 proteins in yeast 2 hybrid assay. AtOMT1 (At5g54160) encodes a flavonol 3?-O-methyltransferase that is highly active towards quercetin and myricetin. The substrate specificity identifies the enzyme as flavonol 3?-methyltransferase which replaces the former annotation of the gene to encode a caffeic acid/5-hydroxyferul…	O-METHYLTRANSFERASE 1 (OMT1)	4.89574	4.04959	8.94532	Cluster1
Unigene32908_Pooled	AT4G11280	hormone metabolism.ethylene.synthesis-degradation.1-aminocyclopropane-1-carboxylate synthase	encodes a a member of the 1-aminocyclopropane-1-carboxylate (ACC) synthase (S-adenosyl-L-methionine methylthioadenosine-lyase, EC 4.4.1.14) gene family The mRNA is cell-to-cell mobile.	1-AMINOCYCLOPROPANE-1-CARBOXYLIC ACID (ACC) SYNTHASE 6 (ACS6)	7.5587	1.31277	8.87148	Cluster1
CL2724.Contig2_Pooled	AT1G64550	transport.ABC transporters and multidrug resistance systems	Encodes a member of GCN subfamily. Predicted to be involved in stress-associated protein translation control. The mutant is affected in MAMP ((microbe-associated molecular patterns)-induced stomatal closure, but not other MAMP-induced responses in the leaves.	ATP-BINDING CASSETTE F3 (ABCF3)	1.97483	1.56716	3.542	Cluster1
CL7081.Contig1_Pooled	AT3G15980	cell.vesicle transport	Coatomer, beta subunit;(source:Araport11)	0	2.64019	1.20613	3.84633	Cluster1
CL6275.Contig3_Pooled	AT1G21450	development.unspecified	Encodes a scarecrow-like protein (SCL1). Member of GRAS gene family. The mRNA is cell-to-cell mobile.	SCARECROW-LIKE 1 (SCL1)	1.23806	2.46993	3.70799	Cluster1
CL2625.Contig1_Pooled	AT1G05590	protein.glycosylation.alpha-1,3-mannosyl-glycoprotein-beta-1,2-N-acetylglucosaminyltransferase(GnTI)	Encodes a protein with β-hexosaminidase activity (the enzyme is active with p-nitrophenyl-β-N-acetylglucosaminide as substrate but displayed only a minor activity toward p-nitrophenyl-β-N-acetylgalactosaminide). Chitotriose-PA was digested almost completely overnight by a 50% ammonium sulfate fraction of a supernatant yeast expressing AtHEX3.	BETA-HEXOSAMINIDASE 2 (HEXO2)	3.68498	1.27604	4.96102	Cluster1
Unigene33931_Pooled	AT5G40010	protein.degradation.AAA type	Encodes a mitochondrial ATPase involved in seed and silique development.	AAA-ATPASE 1 (AATP1)	4.23023	1.17075	5.40098	Cluster1
Unigene28900_Pooled	AT1G75620	Biodegradation of Xenobiotics	glyoxal oxidase-related protein;(source:Araport11)	0	3.32383	2.33806	5.66188	Cluster1
Unigene25752_Pooled	AT4G30110	transport.metal	encodes a protein similar to Zn-ATPase, a P1B-type ATPases transport zinc	HEAVY METAL ATPASE 2 (HMA2)	2.7222	1.28126	4.00346	Cluster1
Unigene24444_Pooled	#N/A	#N/A	#N/A	#N/A	1.30954	3.39932	4.70886	Cluster1
CL3482.Contig2_Pooled	AT5G11750	protein.synthesis.ribosomal protein.prokaryotic.chloroplast.50S subunit.L19	Ribosomal protein L19 family protein;(source:Araport11)	0	1.32474	2.42231	3.74705	Cluster1
CL8314.Contig1_Pooled	AT3G61790	development.unspecified	Protein with RING/U-box and TRAF-like domain;(source:Araport11)	(SINAT3)	8.53945	1.70915	10.2486	Cluster1
CL5978.Contig1_Pooled	#N/A	#N/A	#N/A	#N/A	1.50379	2.41716	3.92095	Cluster1
Unigene1956_Pooled	AT1G75620	Biodegradation of Xenobiotics	glyoxal oxidase-related protein;(source:Araport11)	0	2.18027	2.09869	4.27896	Cluster1
CL421.Contig1_Pooled	AT1G55915	not assigned.unknown	DNA-protein crosslink repair protease. WSS1A is involved in DNA-protein crosslink (DPC) repair and acts in independent pathways of the nuclease MUS81 and the phosphodiesterase TDP1. WSS1A is involved in the repair of replicative DNA damage (determination of dead cells in the root meristem using propidium Iodide staining). CRISPR wss1A mutants are camptothecin (CPT) and cis-platin hypersensitive a…	WSS1/SPRTN TYPE REPAIR PROTEASE A (WSS1A)	1.35905	2.13646	3.49551	Cluster1
CL981.Contig1_Pooled	AT3G61360	not assigned.no ontology.pentatricopeptide (PPR) repeat-containing protein	Encodes SLO3 (SLOW GROWTH3), a pentatricopeptide repeat protein required for the splicing of mitochondrial NADH dehydrogenase subunit7 intron 2. Mutants have smaller RAMs are slower growing than wild type.	SLOW GROWTH3 (SLO3)	1.43802	1.37738	2.81541	Cluster1
CL1658.Contig3_Pooled	#N/A	#N/A	#N/A	#N/A	2.96802	1.52024	4.48825	Cluster1
CL6100.Contig2_Pooled	AT5G13930	secondary metabolism.flavonoids.chalcones.naringenin-chalcone synthase	Encodes chalcone synthase (CHS), a key enzyme involved in the biosynthesis of flavonoids. Required for the accumulation of purple anthocyanins in leaves and stems. Also involved in the regulation of auxin transport and the modulation of root gravitropism. The mRNA is cell-to-cell mobile.	TRANSPARENT TESTA 4 (TT4)	1.15944	2.39586	3.5553	Cluster1
Unigene6955_Pooled	AT3G21610	not assigned.unknown	Acid phosphatase/vanadium-dependent haloperoxidase-related protein;(source:Araport11)	0	1.25181	1.76308	3.01489	Cluster1
CL6735.Contig2_Pooled	AT1G14300	not assigned.unknown	ARM repeat superfamily protein;(source:Araport11)	0	1.32989	3.85318	5.18307	Cluster1
CL3140.Contig2_Pooled	AT3G22750	protein.postranslational modification	Protein kinase superfamily protein;(source:Araport11)	0	2.23381	1.49753	3.73134	Cluster1
Unigene213_Pooled	AT2G19870	not assigned.no ontology	tRNA/rRNA methyltransferase (SpoU) family protein;(source:Araport11)	0	3.60356	1.26185	4.8654	Cluster1
Unigene40641_Pooled	AT1G48590	not assigned.no ontology.C2 domain-containing protein	Calcium-dependent lipid-binding (CaLB domain) family protein;(source:Araport11)	C2-DOMAIN ABA-RELATED 5 (CAR5)	1.80805	1.49391	3.30196	Cluster1
CL7787.Contig1_Pooled	AT5G65640	RNA.regulation of transcription.bHLH,Basic Helix-Loop-Helix family	bHLH093/NFL encodes a bHLH transcription factor involved in GA mediated control of flowering time. Mutants are non-flowering in short days and phenotype can be reversed with GA application. Based on the expression of GA biosynthetic genes in the mutant, it likely acts through regulation of GA metabolism. Its expression shows developmental stage and tissue specificity. In short days it is expresse…	BETA HLH PROTEIN 93 (bHLH093)	1.40494	5.53634	6.94128	Cluster1
Unigene33118_Pooled	AT4G36520	not assigned.no ontology	Chaperone DnaJ-domain superfamily protein;(source:Araport11)	AUXILIN-LIKE4 (AUXILIN-LIKE4)	1.18524	1.31348	2.49873	Cluster1
CL8736.Contig3_Pooled	AT1G08130	DNA.synthesis/chromatin structure	Encodes the Arabidopsis DNA ligase 1 that provides the major DNA ligase activity in cells and plays a key role in both DNA replication and excision repair pathways. In addition, it is an important component of the active DNA demethylation machinery and is indispensable for cell viability. AtLIG1 expresses one major and two minor mRNA transcripts differing only in the length of the 5' untranslated…	DNA LIGASE 1 (LIG1)	7.39739	1.77663	9.17402	Cluster1
Unigene33109_Pooled	AT1G03220	protein.degradation.aspartate protease	Eukaryotic aspartyl protease family protein;(source:Araport11)	0	2.74966	2.16821	4.91787	Cluster1
CL9073.Contig1_Pooled	AT4G38540	misc.oxidases - copper, flavone etc	FAD/NAD(P)-binding oxidoreductase family protein;(source:Araport11)	0	1.89358	1.13502	3.0286	Cluster1
Unigene41617_Pooled	AT5G58300	signalling.receptor kinases.leucine rich repeat III	Leucine-rich repeat protein kinase family protein;(source:Araport11)	0	1.48954	1.07974	2.56927	Cluster1
CL1861.Contig1_Pooled	AT3G25860	lipid metabolism.FA synthesis and FA elongation.pyruvate DH	Encodes the dihydrolipoamide S-acetyltransferase subunit of the plastid Pyruvate Dehydrogenase Complex (E2). Mutant has embryo defect.	(LTA2)	1.07038	1.03818	2.10856	Cluster1
CL2436.Contig1_Pooled	AT1G16490	RNA.regulation of transcription.MYB domain transcription factor family	Member of the R2R3 factor gene family.	MYB DOMAIN PROTEIN 58 (MYB58)	2.22725	1.39326	3.62051	Cluster1
CL982.Contig3_Pooled	AT5G24360	protein.postranslational modification	IRE1A and IRE1B catalyze bZIP60 mRNA splicing, producing the active bZIP60 transcription factor.	INOSITOL REQUIRING 1-1 (IRE1-1)	3.47779	1.87634	5.35413	Cluster1
Unigene4622_Pooled	AT1G01490	DNA.repair	Heavy metal transport/detoxification superfamily protein;(source:Araport11)	0	1.57988	3.06884	4.64873	Cluster1
Unigene36760_Pooled	AT2G38060	transport.phosphate	Encodes an inorganic phosphate transporter (PHT4;2).	PHOSPHATE TRANSPORTER 4;2 (PHT4;2)	2.88931	1.57706	4.46637	Cluster1
Unigene11696_Pooled	AT3G14310	cell wall.pectin*esterases.PME	encodes a pectin methylesterase, targeted by a cellulose binding protein (CBP) from the parasitic nematode Heterodera schachtii during parasitism.	PECTIN METHYLESTERASE 3 (PME3)	1.38241	4.5459	5.92831	Cluster1
Unigene1418_Pooled	AT5G64620	misc.invertase/pectin methylesterase inhibitor family protein	Plant cell wall (CWI) and vacuolar invertases (VI) play important roles in carbohydrate metabolism, stress responses and sugar signaling.	CELL WALL / VACUOLAR INHIBITOR OF FRUCTOSIDASE 2 (C/VIF2)	1.05209	1.29805	2.35014	Cluster1
Unigene18022_Pooled	AT3G60970	transport.ABC transporters and multidrug resistance systems	member of MRP subfamily	ATP-BINDING CASSETTE C15 (ABCC15)	2.29074	1.50742	3.79816	Cluster1
CL2700.Contig2_Pooled	#N/A	#N/A	#N/A	#N/A	1.76721	1.05573	2.82294	Cluster1
CL8143.Contig3_Pooled	AT3G06140	protein.degradation.ubiquitin.E3.RING	Paralog of LOG2 (At3g09770), a ubiquitin ligase that regulates amino acid export.	LOG2-LIKE UBIQUITIN LIGASE4 (LUL4)	1.99452	1.89759	3.89211	Cluster1
CL8517.Contig2_Pooled	AT1G15000	protein.degradation.serine protease	serine carboxypeptidase-like 50;(source:Araport11)	SERINE CARBOXYPEPTIDASE-LIKE 50 (scpl50)	1.7647	2.73324	4.49794	Cluster1
CL1985.Contig2_Pooled	AT3G24120	RNA.regulation of transcription.G2-like transcription factor family, GARP	MYB-CC protein involved in regulation of response to phosphate starvation.	PHR1-LIKE 2 (PHL2)	2.60946	3.39849	6.00796	Cluster1
CL7146.Contig1_Pooled	AT1G19940	cell wall.degradation.cellulases and beta -1,4-glucanases	glycosyl hydrolase 9B5;(source:Araport11)	GLYCOSYL HYDROLASE 9B5 (GH9B5)	2.27541	1.61791	3.89331	Cluster1
Unigene32949_Pooled	#N/A	#N/A	#N/A	#N/A	7.25863	1.83177	9.0904	Cluster1
Unigene16807_Pooled	AT5G59320	lipid metabolism.lipid transfer proteins etc	Predicted to encode a PR (pathogenesis-related) protein. Belongs to the lipid transfer protein (PR-14) family with the following members: At2g38540/LTP1, At2g38530/LTP2, At5g59320/LTP3, At5g59310/LTP4, At3g51600/LTP5, At3g08770/LTP6, At2g15050/LTP7, At2g18370/LTP8, At2g15325/LTP9, At5g01870/LTP10, At4g33355/LTP11, At3g51590/LTP12, At5g44265/LTP13, At5g62065/LTP14, At4g08530/LTP15. The mRNA is cel…	LIPID TRANSFER PROTEIN 3 (LTP3)	1.40745	1.33516	2.74261	Cluster1
Unigene47798_Pooled	AT1G30690	protein.targeting.secretory pathway.unspecified	Sec14p-like phosphatidylinositol transfer family protein;(source:Araport11)	(PATL4)	2.20457	2.44906	4.65364	Cluster1
CL8659.Contig1_Pooled	#N/A	#N/A	#N/A	#N/A	2.1539	1.4578	3.61171	Cluster1
Unigene14847_Pooled	AT2G15320	signalling.misc	Leucine-rich repeat (LRR) family protein;(source:Araport11)	0	1.10046	3.01627	4.11673	Cluster1
Unigene37_Pooled	#N/A	#N/A	#N/A	#N/A	1.18637	1.5731	2.75946	Cluster1
Unigene6918_Pooled	AT2G05920	protein.degradation.subtilases	Subtilase family protein;(source:Araport11)	SUBTILASE 1.8 (SBT1.8)	1.45689	6.52887	7.98576	Cluster1
Unigene16769_Pooled	AT3G18930	protein.degradation.ubiquitin.E3.RING	RING/U-box superfamily protein;(source:Araport11)	0	1.4113	1.51427	2.92557	Cluster1
CL394.Contig5_Pooled	AT5G55860	not assigned.unknown	WEB1/PMI2 related protein involved in mecahnotransduction.TREPH1 is phosphorylated at position S625 in response to touch, and this is required for mechanosensitive growth response.	TOUCH-REGULATED PHOSPHOPROTEIN1 (TREPH1)	7.19498	1.53175	8.72673	Cluster1
CL5029.Contig1_Pooled	AT3G51630	signalling.MAP kinases	Encodes a member of the WNK family (9 members in all) of protein kinases, the structural design of which is clearly distinct from those of other known protein kinases, such as receptor-like kinases and mitogen-activated protein kinases.	WITH NO LYSINE (K) KINASE 5 (WNK5)	2.07158	1.73034	3.80192	Cluster1
Unigene41173_Pooled	#N/A	#N/A	#N/A	#N/A	7.15877	1.77208	8.93085	Cluster1
CL6374.Contig2_Pooled	#N/A	#N/A	#N/A	#N/A	2.27166	1.75852	4.03018	Cluster1
Unigene40694_Pooled	AT2G45570	misc.cytochrome P450	member of CYP76C	"CYTOCHROME P450, FAMILY 76, SUBFAMILY C, POLYPEPTIDE 2" (CYP76C2)	3.11516	1.19461	4.30977	Cluster1
Unigene13964_Pooled	AT1G01490	DNA.repair	Heavy metal transport/detoxification superfamily protein;(source:Araport11)	0	2.83244	2.23574	5.06818	Cluster1
CL5414.Contig2_Pooled	AT3G18215	not assigned.unknown	transmembrane protein, putative (Protein of unknown function, DUF599);(source:Araport11)	0	1.92591	1.94112	3.86703	Cluster1
CL4945.Contig1_Pooled	AT1G22540	transport.peptides and oligopeptides	Major facilitator superfamily protein;(source:Araport11)	(NPF5.10)	4.05269	1.12422	5.17691	Cluster1
Unigene30032_Pooled	AT1G64640	misc.plastocyanin-like	early nodulin-like protein 8;(source:Araport11)	EARLY NODULIN-LIKE PROTEIN 8 (ENODL8)	3.52134	1.30617	4.82751	Cluster1
CL5051.Contig2_Pooled	AT5G62580	not assigned.unknown	ARM repeat superfamily protein;(source:Araport11)	0	7.09297	3.97708	11.07	Cluster1
Unigene33996_Pooled	AT5G67360	protein.degradation.subtilases	Encodes a subtilisin-like serine protease essential for mucilage release from seed coats.	(ARA12)	1.34433	6.1562	7.50053	Cluster1
Unigene25972_Pooled	AT5G49190	major CHO metabolism.degradation.sucrose.Susy	Encodes a sucrose synthase (SUS2). The activity of the enzyme could not be assayed as proved to be insoluble (PMID 17257168). However, analyses of an sus2 mutant revealed a deficiency in sucrose synthase activity 12 and 15 days after flowering. There are some reports that SUS2 transcript levels are increased in leaves specifically by O(2) deficiency whereas other reports indicate that SUS2 is exp…	SUCROSE SYNTHASE 2 (SUS2)	1.00061	1.37352	2.37412	Cluster1
Unigene19405_Pooled	#N/A	#N/A	#N/A	#N/A	2.47427	1.69221	4.16648	Cluster1
CL4649.Contig2_Pooled	AT5G60900	protein.postranslational modification	Encodes a receptor-like protein kinase.	RECEPTOR-LIKE PROTEIN KINASE 1 (RLK1)	4.14265	2.42073	6.56339	Cluster1
CL1175.Contig1_Pooled	AT4G37370	misc.cytochrome P450	member of CYP81D	"CYTOCHROME P450, FAMILY 81, SUBFAMILY D, POLYPEPTIDE 8" (CYP81D8)	1.04866	3.79242	4.84108	Cluster1
CL2659.Contig2_Pooled	AT1G03760	not assigned.no ontology	Prefoldin chaperone subunit family protein;(source:Araport11)	0	3.63102	1.00482	4.63584	Cluster1
Unigene34240_Pooled	AT5G57510	not assigned.unknown	cotton fiber protein;(source:Araport11)	0	2.56039	1.8124	4.37279	Cluster1
Unigene21585_Pooled	AT3G12820	RNA.regulation of transcription.MYB domain transcription factor family	Member of the R2R3 factor gene family.	MYB DOMAIN PROTEIN 10 (MYB10)	2.83429	1.15045	3.98474	Cluster1
Unigene44680_Pooled	AT1G64080	not assigned.unknown	Encodes a member of the MAKR (MEMBRANE-ASSOCIATED KINASE REGULATOR) gene family. MAKRs have putative kinase interacting motifs and membrane localization signals. Known members include: AT5G26230 (MAKR1), AT1G64080 (MAKR2), AT2G37380 (MAKR3), AT2G39370 (MAKR4), AT5G52870 (MAKR5) and AT5G52900 (MAKR6).	MEMBRANE-ASSOCIATED KINASE REGULATOR 2 (MAKR2)	5.01121	1.46529	6.4765	Cluster1
CL553.Contig3_Pooled	AT4G35780	protein.postranslational modification	ACT-like protein tyrosine kinase family protein;(source:Araport11)	SERINE/THREONINE/TYROSINE KINASE 17 (STY17)	2.53191	1.883	4.41491	Cluster1
Unigene4295_Pooled	AT5G44440	misc.nitrilases, *nitrile lyases, berberine bridge enzymes, reticuline oxidases, troponine reductases	FAD-binding Berberine family protein;(source:Araport11)	0	1.18771	1.99935	3.18706	Cluster1
CL9003.Contig2_Pooled	AT5G10070	RNA.transcription	RNase L inhibitor protein-like protein;(source:Araport11)	0	1.24493	1.65891	2.90384	Cluster1
CL3640.Contig4_Pooled	AT2G43400	mitochondrial electron transport / ATP synthesis.electron transfer flavoprotein	Encodes a unique electron-transfer flavoprotein:ubiquinone oxidoreductase that is localized to the mitochondrion. Mutants are more sensitive to sugar starvation when plants are kept in the dark for long periods.	ELECTRON-TRANSFER FLAVOPROTEIN:UBIQUINONE OXIDOREDUCTASE (ETFQO)	1.79302	1.50452	3.29753	Cluster1
CL1262.Contig5_Pooled	AT4G24000	cell wall.cellulose synthesis.cellulose synthase	encodes a protein similar to cellulose synthase	CELLULOSE SYNTHASE LIKE G2 (CSLG2)	2.68774	3.72069	6.40843	Cluster1
CL2397.Contig1_Pooled	AT1G04520	not assigned.unknown	Encodes a plasmodesmal protein that may be involved in the intercellular movement of molecules through the plasmodesmata.	PLASMODESMATA-LOCATED PROTEIN 2 (PDLP2)	1.90976	2.13287	4.04263	Cluster1
CL5744.Contig1_Pooled	AT3G17930	not assigned.unknown	Encodes a thylakoid membrane protein involved in the accumulation of the cytochrome b6/f complex.	DEFECTIVE ACCUMULATION OF CYTOCHROME B6/F COMPLEX (DAC)	6.98569	1.43466	8.42035	Cluster1
CL3363.Contig4_Pooled	AT3G11945	secondary metabolism.isoprenoids.tocopherol biosynthesis	Encodes a protein involved in plastoquinone-9 biosynthesis. The enzyme possesses homogentisate prenyltransferase activity and was shown to use solanesyl diphosphate, farnesyl diphosphate and geranylgeranyldiphosphate as prenyl donors, but not phytyldiphosphate. This gene At3g11945 derives from a split of At3g11950, publications Tian et al (2007) and Sadre et al (2006) refer to this gene as At3g11…	HOMOGENTISATE PRENYLTRANSFERASE (HST)	5.91461	1.01497	6.92957	Cluster1
Unigene513_Pooled	AT5G02070	signalling.receptor kinases.wall associated kinase	Protein kinase family protein;(source:Araport11)	0	1.26099	2.42114	3.68213	Cluster1
Unigene25200_Pooled	AT4G35550	RNA.regulation of transcription.HB,Homeobox transcription factor family	Encodes a WUSCHEL-related homeobox gene family member with 65 amino acids in its homeodomain. WOX13 is the only family member that does not contain a sequence of eight residues (TLPLFPMH) downstream of the homeodomain called the WUS box.	WUSCHEL RELATED HOMEOBOX 13 (WOX13)	1.04129	2.40734	3.44863	Cluster1
CL4350.Contig2_Pooled	AT1G36980	not assigned.unknown	transmembrane 50A-like protein;(source:Araport11)	0	2.6908	1.13014	3.82094	Cluster1
Unigene24388_Pooled	AT4G23190	signalling.receptor kinases.DUF 26	Encodes putative receptor-like protein kinase that is induced by the soil-borne vascular bacteria, Ralstonia solanacearum. Naming convention from Chen et al 2003 (PMID 14756307)	CYSTEINE-RICH RLK (RECEPTOR-LIKE PROTEIN KINASE) 11 (CRK11)	3.7962	1.09693	4.89313	Cluster1
CL226.Contig4_Pooled	AT1G55310	RNA.processing.splicing	Encodes a SR spliceosome protein that is localized to nuclear specks, interacts with SR45 and the U1-70K protein of the U1 snRNP, has sequence similar to human SC35 protein. Barta et al (2010) have proposed a nomenclature for Serine/Arginine-Rich Protein Splicing Factors (SR proteins): Plant Cell. 2010, 22:2926.	SC35-LIKE SPLICING FACTOR 33 (SCL33)	2.06669	1.98711	4.05379	Cluster1
Unigene18266_Pooled	AT5G49630	transport.amino acids	Is a high affinity amino acid transporter capable of transporting aspartate and tryptophan. May be involved in the amino acid uptake from xylem.	AMINO ACID PERMEASE 6 (AAP6)	1.67032	1.47929	3.1496	Cluster1
Unigene45890_Pooled	AT3G47210	not assigned.unknown	hypothetical protein (DUF247);(source:Araport11)	0	2.56572	1.57969	4.14541	Cluster1
CL335.Contig1_Pooled	AT1G04870	misc.O-methyl transferases	Encodes a type I protein arginine methyltransferase based on the At1g04870.2 gene model. PRMT10 can catalyze the asymmetric dimethylation of arginine 3 on histone 4 and can also methylate myelin basic protein in vitro. Mutants lacking PRMT10 flower late due to defects in the autonomous pathway and they have elevated levels of FLC transcripts.	PROTEIN ARGININE METHYLTRANSFERASE 10 (PRMT10)	1.03811	1.15588	2.19399	Cluster1
Unigene43316_Pooled	AT2G34790	misc.nitrilases, *nitrile lyases, berberine bridge enzymes, reticuline oxidases, troponine reductases	Encodes a BBE-like enzyme that acts in monolignol metabolism by catalyzing the oxidation of aromatic allylic alcohols, such as coumaryl-, sinapyl-, and coniferyl alcohol, to the corresponding aldehydes.	MATERNAL EFFECT EMBRYO ARREST 23 (MEE23)	4.89574	3.81136	8.70709	Cluster1
CL1262.Contig12_Pooled	AT4G24000	cell wall.cellulose synthesis.cellulose synthase	encodes a protein similar to cellulose synthase	CELLULOSE SYNTHASE LIKE G2 (CSLG2)	2.84683	2.91556	5.76238	Cluster1
CL1375.Contig1_Pooled	AT4G34135	secondary metabolism.flavonoids.flavonols.flavonol 3-O-glycosyltransferase	The At4g34135 gene encodes a flavonol 7-O-glucosyltransferase (EC 2.4.1.237) that glucosylates also with a 20 fold lower activity flavonols (kaempferol and quercetin) at the 3-O-position.	UDP-GLUCOSYLTRANSFERASE 73B2 (UGT73B2)	1.83097	2.54308	4.37404	Cluster1
CL4041.Contig4_Pooled	AT5G19420	RNA.regulation of transcription.unclassified	Regulator of chromosome condensation (RCC1) family with FYVE zinc finger domain-containing protein;(source:Araport11)	0	6.88681	3.97004	10.8569	Cluster1
Unigene6721_Pooled	AT1G78850	misc.myrosinases-lectin-jacalin	curculin-like (mannose-binding) lectin family protein, low similarity to ser/thr protein kinase from Zea mays (GI:2598067); contains Pfam lectin (probable mannose binding) domain PF01453 but not the protein kinase domain of the Z. mays protein. Belongs to GNA domain lectin family. Enhances PAP26 function to facilitate Pi-scavenging by Pi-starved plants.	MANNOSE BINDING LECTIN1 (MBL1)	6.88633	1.37989	8.26622	Cluster1
Unigene36596_Pooled	#N/A	#N/A	#N/A	#N/A	1.0601	2.17311	3.23321	Cluster1
CL2712.Contig1_Pooled	AT2G03150	signalling.G-proteins	Encodes a nuclear-localized calcium-binding protein RSA1 (SHORT ROOT IN SALT MEDIUM 1), which is required for salt tolerance.	SHORT ROOT IN SALT MEDIUM 1 (RSA1)	1.25006	1.05739	2.30745	Cluster1
Unigene26306_Pooled	#N/A	#N/A	#N/A	#N/A	1.66515	1.01412	2.67927	Cluster1
CL3978.Contig2_Pooled	AT1G30900	protein.targeting.secretory pathway.vacuole	VACUOLAR SORTING RECEPTOR 6;(source:Araport11)	VACUOLAR SORTING RECEPTOR 6 (VSR6)	2.02076	3.20271	5.22347	Cluster1
Unigene40004_Pooled	AT1G22030	not assigned.unknown	BPS1-like protein;(source:Araport11)	0	3.1983	1.63634	4.83464	Cluster1
CL3392.Contig4_Pooled	AT3G04560	not assigned.unknown	nucleolar/coiled-body phosphoprotein;(source:Araport11)	0	1.2137	1.04893	2.26264	Cluster1
CL4738.Contig1_Pooled	AT1G17330	not assigned.no ontology	Metal-dependent phosphohydrolase;(source:Araport11)	0	2.91492	1.44908	4.364	Cluster1
CL8786.Contig1_Pooled	AT5G20400	hormone metabolism.ethylene.synthesis-degradation	encodes a protein whose sequence is similar to flavanone 3 hydroxylase from Malus. The mRNA is cell-to-cell mobile.	0	1.24355	1.86305	3.1066	Cluster1
Unigene7122_Pooled	#N/A	#N/A	#N/A	#N/A	1.98885	1.53744	3.52629	Cluster1
CL8220.Contig1_Pooled	AT1G10120	RNA.regulation of transcription.bHLH,Basic Helix-Loop-Helix family	basic helix-loop-helix (bHLH) DNA-binding superfamily protein;(source:Araport11)	CRY2-INTERACTING BHLH 4 (CIB4)	1.15844	1.76196	2.9204	Cluster1
Unigene38697_Pooled	AT5G62000	RNA.regulation of transcription.ARF, Auxin Response Factor family	Encodes an auxin response factor. Mutants have many defects including enlarged rosette leaves, reduced fertility, later senescence, hypocotyl elongation defects, enlarged seeds and enlarged cotyledons. May not mediate auxin effects. Increase in seed size due to increased cell proliferation. The mRNA is cell-to-cell mobile.	AUXIN RESPONSE FACTOR 2 (ARF2)	3.83708	2.14382	5.9809	Cluster1
Unigene7687_Pooled	AT1G17860	stress.biotic.PR-proteins.proteinase inhibitors.trypsin inhibitor	Member of Kunitz trypsin inhibitor (KTI) family involved in plant defense response against spider mites.	ARABIDOPSIS THALIANA KUNITZ TRYPSIN INHIBITOR 5 (ATKTI5)	3.91958	3.70093	7.62051	Cluster1
CL380.Contig11_Pooled	AT1G60600	Co-factor and vitamine metabolism.folate & vitamine K.vitamine K.DHNA Phytyltransferase	Encodes a protein similar to 1,4-dihydroxy-2-naphthoic acid phytyltransferase involved in phylloquinone and plastoquinone biosynthesis. Mutants are pale green and heterotrophic with defects in photosynthetic electron transport.	ABERRANT CHLOROPLAST DEVELOPMENT 4 (ABC4)	6.76469	1.57058	8.33527	Cluster1
Unigene8601_Pooled	#N/A	#N/A	#N/A	#N/A	6.74373	1.67587	8.4196	Cluster1
Unigene45696_Pooled	AT2G34585	not assigned.unknown	transmembrane protein;(source:Araport11)	0	1.29141	1.75564	3.04705	Cluster1
CL4273.Contig2_Pooled	AT3G24200	misc.oxidases - copper, flavone etc	FAD/NAD(P)-binding oxidoreductase family protein;(source:Araport11)	(COQ6)	6.7365	2.16212	8.89862	Cluster1
Unigene241_Pooled	AT4G29310	not assigned.unknown	DUF1005 family protein (DUF1005);(source:Araport11)	0	2.21591	2.7484	4.96431	Cluster1
CL3976.Contig2_Pooled	AT2G01980	transport.unspecified cations	Encodes a plasma membrane-localized Na+/H+ antiporter SOS1. Functions in the extrusion of toxic Na+ from cells and is essential for plant salt tolerance. Has 12 predicted transmembrane domains in the N-terminal region and a long cytoplasmic tail of approx. 700 aa at the C-terminal side. SOS1 interacts through its predicted cytoplasmic tail with RCD1, a regulator of oxidative-stress responses, sug…	SALT OVERLY SENSITIVE 1 (SOS1)	1.81931	1.03084	2.85015	Cluster1
CL5117.Contig3_Pooled	AT5G16940	not assigned.unknown	carbon-sulfur lyase;(source:Araport11)	0	1.55033	1.06849	2.61882	Cluster1
Unigene27861_Pooled	AT3G45230	not assigned.no ontology.hydroxyproline rich proteins	Encodes the arabinogalactan protein core of plant cell wall proteoglycan that contains arabinogalactan and cell wall matrix glycan pectin and/or xylan domains.	ARABINOXYLAN PECTIN ARABINOGALACTAN PROTEIN 1 (APAP1)	2.17953	3.0184	5.19793	Cluster1
Unigene4751_Pooled	AT1G74470	secondary metabolism.isoprenoids.non-mevalonate pathway	Encodes for a multifunctional protein with geranylgeranyl reductase activity shown to catalyze the reduction of prenylated geranylgeranyl-chlorophyll a to phytyl-chlorophyll a (chlorophyll a) and free geranylgeranyl pyrophosphate to phytyl pyrophosphate. The mRNA is cell-to-cell mobile.	0	2.02698	3.17023	5.19721	Cluster1
Unigene37050_Pooled	AT5G43420	protein.degradation.ubiquitin.E3.RING	RING/U-box superfamily protein;(source:Araport11)	0	3.26895	3.94884	7.21779	Cluster1
Unigene27212_Pooled	AT5G17980	not assigned.no ontology.C2 domain-containing protein	C2 calcium/lipid-binding plant phosphoribosyltransferase family protein;(source:Araport11)	MULTIPLE C2 DOMAIN AND TRANSMEMBRANE REGION PROTEIN 16 (MCTP16)	3.11813	2.28059	5.39872	Cluster1
CL2321.Contig4_Pooled	AT4G23000	misc.calcineurin-like phosphoesterase family protein	Calcineurin-like metallo-phosphoesterase superfamily protein;(source:Araport11)	0	6.69039	3.37955	10.0699	Cluster1
CL6685.Contig3_Pooled	AT2G45580	misc.cytochrome P450	cytochrome P450, family 76, subfamily C, polypeptide 3;(source:Araport11)	"CYTOCHROME P450, FAMILY 76, SUBFAMILY C, POLYPEPTIDE 3" (CYP76C3)	2.71618	1.01279	3.72897	Cluster1
CL6257.Contig2_Pooled	AT1G53210	signalling.calcium	Encodes a Na+/Ca 2+ exchanger-like protein that participates in the maintenance of Ca 2+ homeostasis. The mRNA is cell-to-cell mobile.	NA+/CA2+ EXCHANGER (NCL)	1.58048	1.10021	2.68069	Cluster1
CL6361.Contig1_Pooled	AT5G50150	not assigned.unknown	LOTR1 protein has an unknown function. It contains both DUF4409 and DUF239 domains. Loss of function mutations show defects in formation of the Casparian band- which is correlated with mis localization of CASP1.	LORD OF THE RINGS 1 (LOTR1)	6.68623	1.44018	8.12641	Cluster1
Unigene6718_Pooled	AT5G17680	stress.biotic.PR-proteins	disease resistance protein (TIR-NBS-LRR class);(source:Araport11)	0	1.33385	2.84434	4.17819	Cluster1
CL371.Contig2_Pooled	AT5G42390	protein.degradation	Encodes a chloroplast-localized metalloprotease that is essential for embryo development. Mutants do not progress normally beyond the 16-cell stage. The mRNA is cell-to-cell mobile.	STROMAL PROCESSING PEPTIDASE (SPP)	1.3533	1.08815	2.44145	Cluster1
CL5530.Contig2_Pooled	AT5G05410	RNA.regulation of transcription.AP2/EREBP, APETALA2/Ethylene-responsive element binding protein family	Encodes a transcription factor that specifically binds to DRE/CRT cis elements (responsive to drought and low-temperature stress). Belongs to the DREB subfamily A-2 of ERF/AP2 transcription factor family (DREB2A). There are eight members in this subfamily including DREB2B. The protein contains one AP2 domain. Overexpression of transcriptional activation domain of DREB2A resulted in significant dr…	DRE-BINDING PROTEIN 2A (DREB2A)	1.82029	1.82096	3.64125	Cluster1
Unigene14380_Pooled	#N/A	#N/A	#N/A	#N/A	1.81892	1.63886	3.45778	Cluster1
CL1307.Contig3_Pooled	AT2G05940	protein.postranslational modification.kinase.receptor like cytoplasmatic kinase VII	Encodes a receptor-like cytoplasmic kinase that phosphorylates the host target RIN4, leading to the activation of a plant innate immune receptor RPM1.	RPM1-INDUCED PROTEIN KINASE (RIPK)	3.55155	2.85918	6.41072	Cluster1
CL291.Contig2_Pooled	AT4G22550	misc.acid and other phosphatases	Phosphatidic acid phosphatase (PAP2) family protein;(source:Araport11)	LIPID PHOSPHATE PHOSPHATASE BETA (LPPBETA)	2.87012	2.07587	4.94599	Cluster1
Unigene37441_Pooled	#N/A	#N/A	#N/A	#N/A	1.75873	1.76235	3.52107	Cluster1
Unigene7841_Pooled	#N/A	#N/A	#N/A	#N/A	3.38116	3.29825	6.67941	Cluster1
Unigene11423_Pooled	AT3G19320	signalling.receptor kinases.misc	Leucine-rich repeat (LRR) family protein;(source:Araport11)	0	2.49135	6.38195	8.87329	Cluster1
CL5850.Contig1_Pooled	AT4G32090	not assigned.unknown	Beta-1,3-N-Acetylglucosaminyltransferase family protein;(source:Araport11)	0	1.89819	2.61059	4.50879	Cluster1
Unigene44970_Pooled	#N/A	#N/A	#N/A	#N/A	3.57381	1.82239	5.3962	Cluster1
CL5560.Contig2_Pooled	AT2G04900	not assigned.unknown	hypothetical protein;(source:Araport11)	0	6.61324	2.05195	8.66519	Cluster1
Unigene23035_Pooled	AT1G08230	transport.amino acids	Codes for a H+-driven, high affinity gamma-aminobutyric acid (GABA) transporter. Localized at the plasma membrane. In planta, AtGAT1 expression was highest in flowers and under conditions of elevated GABA concentrations such as wounding or senescence.	0	3.29839	3.703	7.00139	Cluster1
Unigene10541_Pooled	AT1G44780	not assigned.unknown	translation initiation factor;(source:Araport11)	0	6.60356	1.47114	8.07469	Cluster1
CL1262.Contig1_Pooled	AT1G55850	cell wall.cellulose synthesis.cellulose synthase	encodes a protein similar to cellulose synthase The mRNA is cell-to-cell mobile.	CELLULOSE SYNTHASE LIKE E1 (CSLE1)	4.03096	2.95815	6.98912	Cluster1
Unigene25563_Pooled	#N/A	#N/A	#N/A	#N/A	1.41206	3.24643	4.65848	Cluster1
Unigene5491_Pooled	AT2G46505	TCA / org transformation.TCA.succinate dehydrogenase	Encodes succinate dehydrogenase ,a component of mitochondrial respiratory complex II. Nuclear encoded gene which is imported into the mitochondrion.	SUCCINATE DEHYDROGENASE SUBUNIT 4 (SDH4)	1.53545	3.41889	4.95435	Cluster1
Unigene12149_Pooled	AT1G24430	not assigned.no ontology	HXXXD-type acyl-transferase family protein;(source:Araport11)	0	1.31077	1.90012	3.21089	Cluster1
Unigene2866_Pooled	AT1G14130	misc.oxidases - copper, flavone etc	DAO1 is an IAA oxidase expressed in many different plant parts. it is a member of a family of dioxygenase and 2OG Fe(II) oxygenase domain and DAO domain containing proteins. It appears to be the major IAA oxidase in planta and major contributor to IAA degradation.	DIOXYGENASE FOR AUXIN OXIDATION 1 (DAO1)	6.57381	2.91064	9.48445	Cluster1
Unigene24671_Pooled	AT4G11280	hormone metabolism.ethylene.synthesis-degradation.1-aminocyclopropane-1-carboxylate synthase	encodes a a member of the 1-aminocyclopropane-1-carboxylate (ACC) synthase (S-adenosyl-L-methionine methylthioadenosine-lyase, EC 4.4.1.14) gene family The mRNA is cell-to-cell mobile.	1-AMINOCYCLOPROPANE-1-CARBOXYLIC ACID (ACC) SYNTHASE 6 (ACS6)	6.57381	1.51137	8.08518	Cluster1
CL7611.Contig2_Pooled	AT4G30360	transport.cyclic nucleotide or calcium regulated channels	member of Cyclic nucleotide gated channel family	CYCLIC NUCLEOTIDE-GATED CHANNEL 17 (CNGC17)	1.12005	1.1598	2.27986	Cluster1
Unigene36387_Pooled	AT3G11945	secondary metabolism.isoprenoids.tocopherol biosynthesis	Encodes a protein involved in plastoquinone-9 biosynthesis. The enzyme possesses homogentisate prenyltransferase activity and was shown to use solanesyl diphosphate, farnesyl diphosphate and geranylgeranyldiphosphate as prenyl donors, but not phytyldiphosphate. This gene At3g11945 derives from a split of At3g11950, publications Tian et al (2007) and Sadre et al (2006) refer to this gene as At3g11…	HOMOGENTISATE PRENYLTRANSFERASE (HST)	5.54343	1.58297	7.12641	Cluster1
CL255.Contig1_Pooled	AT5G18540	not assigned.no ontology	E3 ubiquitin-protein ligase;(source:Araport11)	0	2.18901	1.16342	3.35243	Cluster1
Unigene46000_Pooled	AT2G43370	RNA.RNA binding	RNA-binding (RRM/RBD/RNP motifs) family protein;(source:Araport11)	0	6.5587	1.42493	7.98363	Cluster1
CL4539.Contig1_Pooled	AT4G31150	DNA.repair	endonuclease V family protein;(source:Araport11)	0	1.57599	2.90239	4.47838	Cluster1
CL2093.Contig1_Pooled	#N/A	#N/A	#N/A	#N/A	1.82145	1.22218	3.04363	Cluster1
CL7634.Contig2_Pooled	AT5G11460	development.unspecified	FCS like zinc finger 10 is induced during energy starvation through SnRK1 signaling. Mutants accumulate more SnRK1alpha1 which results in the inhibition of seedling growth under favorable growth conditions. Increased SnRK1 activity in the mutant also results in the downregulation of TOR signaling (DOI:10.1111/tpj.13854).	FCS LIKE ZINC FINGER 10 (FLZ10)	1.0942	2.7457	3.83991	Cluster1
CL4362.Contig3_Pooled	AT5G01850	protein.postranslational modification	Protein kinase superfamily protein;(source:Araport11)	0	6.53327	1.13269	7.66596	Cluster1
Unigene18970_Pooled	AT5G54380	signalling.receptor kinases.Catharanthus roseus-like RLK1	Encodes THESEUS1 (THE1), a receptor kinase regulated by Brassinosteroids and required for cell elongation during vegetative growth.	THESEUS1 (THE1)	1.08195	1.53278	2.61473	Cluster1
Unigene4002_Pooled	AT2G19130	protein.postranslational modification	S-locus lectin protein kinase family protein;(source:Araport11)	0	2.03571	2.30052	4.33623	Cluster1
CL3029.Contig2_Pooled	AT5G42650	hormone metabolism.jasmonate.synthesis-degradation.allene oxidase synthase	Encodes a member of the cytochrome p450 CYP74 gene family that functions as an allene oxide synthase. This enzyme catalyzes dehydration of the hydroperoxide to an unstable allene oxide in the JA biosynthetic pathway. It shows a dual catalytic activity, the major one being a 13-AOS but also expressing a 9-AOS activity. CFA-Leu, CFA-Val, CFA-Met and CFA-Ala can induce the expression of AOS.	ALLENE OXIDE SYNTHASE (AOS)	1.51158	5.24159	6.75316	Cluster1
Unigene11168_Pooled	#N/A	#N/A	#N/A	#N/A	2.17471	1.70402	3.87873	Cluster1
Unigene7137_Pooled	AT1G23540	signalling.receptor kinases.proline extensin like	Encodes a member of the PERK family of putative receptor kinases. Overexpression leads to morphological defects and reduced fertility and increased expression of MAX genes.	PROLINE-RICH EXTENSIN-LIKE RECEPTOR KINASE 12 (PERK12)	1.59502	1.44053	3.03555	Cluster1
Unigene48524_Pooled	AT3G55820	not assigned.unknown	Fasciclin-like arabinogalactan family protein;(source:Araport11)	0	1.1166	1.13031	2.24691	Cluster1
Unigene31522_Pooled	#N/A	#N/A	#N/A	#N/A	1.88575	1.09091	2.97666	Cluster1
Unigene40294_Pooled	AT1G33050	not assigned.unknown	hypothetical protein;(source:Araport11)	0	1.02688	1.52183	2.54871	Cluster1
CL335.Contig2_Pooled	AT1G04870	misc.O-methyl transferases	Encodes a type I protein arginine methyltransferase based on the At1g04870.2 gene model. PRMT10 can catalyze the asymmetric dimethylation of arginine 3 on histone 4 and can also methylate myelin basic protein in vitro. Mutants lacking PRMT10 flower late due to defects in the autonomous pathway and they have elevated levels of FLC transcripts.	PROTEIN ARGININE METHYLTRANSFERASE 10 (PRMT10)	6.46133	2.15824	8.61958	Cluster1
CL400.Contig1_Pooled	AT4G11130	RNA.transcription	Encodes RNA-dependent RNA polymerase that is required for endogenous siRNA (but not miRNA) formation. Nomenclature according to Xie, et al. (2004).	RNA-DEPENDENT RNA POLYMERASE 2 (RDR2)	1.12054	1.22061	2.34116	Cluster1
CL104.Contig1_Pooled	AT5G41750	stress.biotic.PR-proteins	Disease resistance protein (TIR-NBS-LRR class) family;(source:Araport11)	0	1.67105	2.00169	3.67274	Cluster1
Unigene9044_Pooled	AT2G17705	not assigned.unknown	methionine-S-oxide reductase;(source:Araport11)	0	1.94662	1.47426	3.42088	Cluster1
CL968.Contig1_Pooled	AT1G76040	signalling.calcium	member of Calcium Dependent Protein Kinase	CALCIUM-DEPENDENT PROTEIN KINASE 29 (CPK29)	1.47784	2.82663	4.30448	Cluster1
CL4521.Contig2_Pooled	AT3G06530	protein.synthesis.ribosome biogenesis.Pre-rRNA processing and modifications.snoRNPs	ARM repeat superfamily protein;(source:Araport11)	0	1.05496	1.31336	2.36831	Cluster1
Unigene16183_Pooled	AT3G46870	not assigned.no ontology.pentatricopeptide (PPR) repeat-containing protein	Pentatricopeptide repeat (PPR) superfamily protein;(source:Araport11)	0	1.10536	1.16875	2.27411	Cluster1
CL2652.Contig1_Pooled	AT4G35905	not assigned.unknown	Trm112p-like protein;(source:Araport11)	0	2.01036	2.25275	4.26311	Cluster1
Unigene42047_Pooled	AT4G37240	not assigned.unknown	HTH-type transcriptional regulator;(source:Araport11)	0	1.97538	2.3853	4.36068	Cluster1
CL3978.Contig3_Pooled	AT1G30900	protein.targeting.secretory pathway.vacuole	VACUOLAR SORTING RECEPTOR 6;(source:Araport11)	VACUOLAR SORTING RECEPTOR 6 (VSR6)	1.16237	1.40797	2.57034	Cluster1
Unigene1465_Pooled	#N/A	#N/A	#N/A	#N/A	1.88193	1.55416	3.43609	Cluster1
Unigene8728_Pooled	AT5G05340	misc.peroxidases	Encodes a protein with sequence similarity to peroxidases that is involved in lignin biosynthesis. Loss of function mutations show abnormal development of xylem fibers and reduced levels of lignin biosynthetic enxymes.	PEROXIDASE 52 (PRX52)	1.44396	7.48419	8.92815	Cluster1
Unigene30997_Pooled	AT3G55350	not assigned.unknown	PIF / Ping-Pong family of plant transposase;(source:Araport11)	0	1.61998	1.11287	2.73285	Cluster1
Unigene45617_Pooled	AT3G06890	not assigned.unknown	transmembrane protein;(source:Araport11)	0	1.61857	2.41485	4.03342	Cluster1
CL2092.Contig1_Pooled	AT4G37480	stress.abiotic.heat	Chaperone DnaJ-domain superfamily protein;(source:Araport11)	0	6.40129	2.77759	9.17888	Cluster1
Unigene39065_Pooled	#N/A	#N/A	#N/A	#N/A	1.70315	1.41532	3.11847	Cluster1
Unigene40616_Pooled	AT5G51260	misc.acid and other phosphatases	HAD superfamily, subfamily IIIB acid phosphatase;(source:Araport11)	0	1.70156	1.08816	2.78973	Cluster1
CL7739.Contig2_Pooled	AT4G10840	cell.organisation	Tetratricopeptide repeat (TPR)-like superfamily protein;(source:Araport11)	KINESIN LIGHT CHAIN-RELATED 1 (KLCR1)	1.58898	1.24974	2.83872	Cluster1
CL4079.Contig2_Pooled	AT3G27230	not assigned.unknown	S-adenosyl-L-methionine-dependent methyltransferases superfamily protein;(source:Araport11)	0	6.38151	2.00497	8.38647	Cluster1
Unigene44947_Pooled	#N/A	#N/A	#N/A	#N/A	3.6327	1.09884	4.73155	Cluster1
Unigene13486_Pooled	#N/A	#N/A	#N/A	#N/A	4.1934	2.27926	6.47266	Cluster1
Unigene36196_Pooled	AT3G13080	transport.ABC transporters and multidrug resistance systems	encodes an ATP-dependent MRP-like ABC transporter able to transport glutathione-conjugates as well as chlorophyll catabolites. The expression of this gene is upregulated by herbicide safeners such as benoxacor and fenclorim.	ATP-BINDING CASSETTE C3 (ABCC3)	2.19396	1.7827	3.97666	Cluster1
Unigene30948_Pooled	AT5G04020	signalling.calcium	calmodulin binding protein;(source:Araport11)	0	2.45833	1.66338	4.12171	Cluster1
Unigene43775_Pooled	AT2G35736	not assigned.unknown	hypothetical protein;(source:Araport11)	0	1.53137	1.36467	2.89604	Cluster1
CL8575.Contig3_Pooled	AT5G66750	RNA.regulation of transcription.Chromatin Remodeling Factors	Protein is similar to SWI2/SNF2 chromatin remodeling proteins. DDM1 is appears to act as a chromatin-remodeling ATPase involved in cytosine methylation in CG and non-CG contexts. Involved in gene silencing and maintenance of DNA methylation and histone methylation. Hypomethylation of many genomic regions occurs in ddm1 mutants, and can cause several phenotypic abnormalities, but some loci, such a…	CHROMATIN REMODELING 1 (CHR1)	1.17863	2.83883	4.01745	Cluster1
CL935.Contig3_Pooled	#N/A	#N/A	#N/A	#N/A	1.21013	1.07746	2.28758	Cluster1
CL4412.Contig1_Pooled	AT1G27590	RNA.processing.3' end processing.Symplekin	#N/A	#N/A	3.06005	2.689	5.74905	Cluster1
CL8457.Contig1_Pooled	AT5G15130	RNA.regulation of transcription.WRKY domain transcription factor family	member of WRKY Transcription Factor; Group II-b; contribute to basal immunity. The mRNA is cell-to-cell mobile.	WRKY DNA-BINDING PROTEIN 72 (WRKY72)	3.01438	3.65676	6.67114	Cluster1
CL371.Contig4_Pooled	AT5G42390	protein.degradation	Encodes a chloroplast-localized metalloprotease that is essential for embryo development. Mutants do not progress normally beyond the 16-cell stage. The mRNA is cell-to-cell mobile.	STROMAL PROCESSING PEPTIDASE (SPP)	1.80318	2.11003	3.91321	Cluster1
Unigene16430_Pooled	#N/A	#N/A	#N/A	#N/A	6.31077	1.85571	8.16648	Cluster1
Unigene12893_Pooled	AT5G60900	protein.postranslational modification	Encodes a receptor-like protein kinase.	RECEPTOR-LIKE PROTEIN KINASE 1 (RLK1)	3.33934	2.1098	5.44915	Cluster1
Unigene2736_Pooled	#N/A	#N/A	#N/A	#N/A	1.50968	1.2563	2.76598	Cluster1
CL6089.Contig1_Pooled	AT4G19460	not assigned.no ontology	UDP-Glycosyltransferase superfamily protein;(source:Araport11)	0	3.90277	3.36851	7.27128	Cluster1
CL1808.Contig2_Pooled	#N/A	#N/A	#N/A	#N/A	3.1318	3.39175	6.52355	Cluster1
CL2092.Contig8_Pooled	AT4G37480	stress.abiotic.heat	Chaperone DnaJ-domain superfamily protein;(source:Araport11)	0	6.27573	2.06822	8.34394	Cluster1
Unigene916_Pooled	AT5G11290	not assigned.unknown	transmembrane protein, putative (DUF247);(source:Araport11)	0	1.31077	1.90429	3.21506	Cluster1
CL330.Contig2_Pooled	AT1G03687	not assigned.no ontology	DTW domain-containing protein;(source:Araport11)	0	6.26683	2.58677	8.8536	Cluster1
CL9076.Contig2_Pooled	AT2G18600	protein.degradation	Ubiquitin-conjugating enzyme family protein;(source:Araport11)	0	1.07081	1.56514	2.63595	Cluster1
CL1604.Contig3_Pooled	AT1G47278	not assigned.no ontology	hypothetical protein;(source:Araport11)	0	1.60872	1.8318	3.44052	Cluster1
Unigene30936_Pooled	AT5G24360	protein.postranslational modification	IRE1A and IRE1B catalyze bZIP60 mRNA splicing, producing the active bZIP60 transcription factor.	INOSITOL REQUIRING 1-1 (IRE1-1)	1.11216	1.36744	2.4796	Cluster1
CL235.Contig2_Pooled	AT5G16890	cell wall.hemicellulose synthesis	Exostosin family protein;(source:Araport11)	0	6.24699	2.82697	9.07395	Cluster1
CL8622.Contig1_Pooled	#N/A	#N/A	#N/A	#N/A	1.07124	1.46181	2.53305	Cluster1
CL415.Contig1_Pooled	AT2G45600	not assigned.unknown	alpha/beta-Hydrolases superfamily protein;(source:Araport11)	0	2.08077	1.50594	3.58671	Cluster1
CL4553.Contig4_Pooled	#N/A	#N/A	#N/A	#N/A	2.14612	3.47044	5.61655	Cluster1
CL7628.Contig1_Pooled	AT4G21865	not assigned.unknown	hypothetical protein;(source:Araport11)	0	5.24019	2.95719	8.19738	Cluster1
CL5645.Contig1_Pooled	AT1G47670	transport.amino acids	Transmembrane amino acid transporter family protein;(source:Araport11)	0	2.65765	2.2555	4.91315	Cluster1
CL3148.Contig1_Pooled	AT5G38350	stress.biotic.PR-proteins	Disease resistance protein (NBS-LRR class) family;(source:Araport11)	0	1.37318	1.16981	2.54299	Cluster1
CL6575.Contig2_Pooled	AT4G27270	lipid metabolism.'exotics'(steroids, squalene etc)	Quinone reductase family protein;(source:Araport11)	0	1.14931	4.34462	5.49393	Cluster1
CL6869.Contig1_Pooled	AT2G16030	not assigned.unknown	S-adenosyl-L-methionine-dependent methyltransferases superfamily protein;(source:Araport11)	0	1.26699	1.46051	2.7275	Cluster1
CL2379.Contig1_Pooled	AT3G28970	hormone metabolism.auxin.signal transduction	Identified in a screen for mutants resistant to an anti-auxin. Encodes a protein with unknown function that shares homology with DCN protein family.	ANTIAUXIN-RESISTANT 3 (AAR3)	3.70109	1.88713	5.58822	Cluster1
Unigene26421_Pooled	#N/A	#N/A	#N/A	#N/A	1.19971	1.0415	2.24121	Cluster1
CL3729.Contig1_Pooled	AT3G19500	hormone metabolism.ethylene.induced-regulated-responsive-activated	basic helix-loop-helix (bHLH) DNA-binding superfamily protein;(source:Araport11)	0	3.0661	2.02042	5.08652	Cluster1
Unigene44264_Pooled	AT3G02050	transport.potassium	potassium transporter KUP3p (KUP3)	K+ UPTAKE TRANSPORTER 3 (KUP3)	4.31077	1.4603	5.77107	Cluster1
CL2897.Contig2_Pooled	#N/A	#N/A	#N/A	#N/A	2.88019	1.07767	3.95786	Cluster1
Unigene21493_Pooled	AT2G05810	not assigned.no ontology.armadillo/beta-catenin repeat family protein	ARM repeat superfamily protein;(source:Araport11)	0	2.7962	2.28898	5.08518	Cluster1
CL1131.Contig1_Pooled	#N/A	#N/A	#N/A	#N/A	1.29686	1.54057	2.83742	Cluster1
Unigene41449_Pooled	AT2G45220	cell wall.pectin*esterases.misc	Plant invertase/pectin methylesterase inhibitor superfamily;(source:Araport11)	PECTIN METHYLESTERASE 17 (PME17)	6.1983	2.2213	8.4196	Cluster1
Unigene14434_Pooled	#N/A	#N/A	#N/A	#N/A	6.1983	2.77836	8.97666	Cluster1
CL7568.Contig2_Pooled	AT5G66150	misc.gluco-, galacto- and mannosidases.alpha-mannosidase	Glycosyl hydrolase family 38 protein;(source:Araport11)	0	2.05757	6.38014	8.43771	Cluster1
CL6331.Contig1_Pooled	#N/A	#N/A	#N/A	#N/A	2.16691	1.54402	3.71093	Cluster1
CL2362.Contig1_Pooled	AT5G50400	misc.acid and other phosphatases	purple acid phosphatase 27;(source:Araport11)	PURPLE ACID PHOSPHATASE 27 (PAP27)	1.55227	3.86217	5.41444	Cluster1
Unigene15358_Pooled	AT3G11170	lipid metabolism.FA desaturation.omega 3 desaturase	Chloroplastic enzyme responsible for the synthesis of 16:3 and 18:3 fatty acids from galactolipids, sulpholipids and phosphatidylglycerol. Uses ferredoxin as electron donor. Gene expression is induced by wounding in shoot and root. The wound-response in shoot is independent of jasmonic acid mediated pathway whereas the root response is mediated by jasmonic acid. The mRNA is cell-to-cell mobile.	FATTY ACID DESATURASE 7 (FAD7)	3.25188	1.13077	4.38265	Cluster1
CL7070.Contig2_Pooled	AT4G35160	secondary metabolism.phenylpropanoids	Encodes a cytosolic N-acetylserotonin O-methyltransferase that can convert N-acetylserotonin to melatonin and serotonin to 5-methoxytryptamine in the process of melatonin synthesis. It does not have caffeic acid O- methyltransferase activity.	N-ACETYLSEROTONIN O-METHYLTRANSFERASE (ASMT)	2.11779	3.28327	5.40106	Cluster1
Unigene48674_Pooled	AT5G50150	not assigned.unknown	LOTR1 protein has an unknown function. It contains both DUF4409 and DUF239 domains. Loss of function mutations show defects in formation of the Casparian band- which is correlated with mis localization of CASP1.	LORD OF THE RINGS 1 (LOTR1)	3.7962	1.47814	5.27434	Cluster1
Unigene6900_Pooled	AT2G19130	protein.postranslational modification	S-locus lectin protein kinase family protein;(source:Araport11)	0	1.79008	3.14678	4.93686	Cluster1
CL623.Contig1_Pooled	AT5G36930	stress.biotic.PR-proteins	Disease resistance protein (TIR-NBS-LRR class) family;(source:Araport11)	0	1.02985	1.3225	2.35234	Cluster1
CL5293.Contig3_Pooled	AT3G17670	not assigned.no ontology.tetratricopeptide repeat (TPR)	tetratricopeptide repeat (TPR)-containing protein;(source:Araport11)	0	1.05679	2.20999	3.26678	Cluster1
Unigene31986_Pooled	#N/A	#N/A	#N/A	#N/A	2.48361	1.15256	3.63617	Cluster1
Unigene5232_Pooled	#N/A	#N/A	#N/A	#N/A	3.40018	1.568	4.96819	Cluster1
Unigene30509_Pooled	#N/A	#N/A	#N/A	#N/A	6.15877	1.93683	8.0956	Cluster1
Unigene25199_Pooled	AT4G35550	RNA.regulation of transcription.HB,Homeobox transcription factor family	Encodes a WUSCHEL-related homeobox gene family member with 65 amino acids in its homeodomain. WOX13 is the only family member that does not contain a sequence of eight residues (TLPLFPMH) downstream of the homeodomain called the WUS box.	WUSCHEL RELATED HOMEOBOX 13 (WOX13)	1.19569	2.74516	3.94085	Cluster1
Unigene42792_Pooled	#N/A	#N/A	#N/A	#N/A	1.6293	1.27112	2.90042	Cluster1
CL4063.Contig1_Pooled	AT3G47110	signalling.receptor kinases.leucine rich repeat XII	Leucine-rich repeat protein kinase family protein;(source:Araport11)	0	1.30587	1.67384	2.97971	Cluster1
Unigene6352_Pooled	AT1G30510	OPP.electron transfer	Encodes a root-type ferredoxin:NADP(H) oxidoreductase.	ROOT FNR 2 (RFNR2)	1.12791	4.66954	5.79744	Cluster1
Unigene5109_Pooled	AT5G44390	misc.nitrilases, *nitrile lyases, berberine bridge enzymes, reticuline oxidases, troponine reductases	FAD-binding Berberine family protein;(source:Araport11)	(ATBBE25)	1.65798	8.15989	9.81787	Cluster1
Unigene232_Pooled	AT5G40380	signalling.receptor kinases.DUF 26	Encodes a cysteine-rich receptor-like protein kinase.	CYSTEINE-RICH RLK (RECEPTOR-LIKE PROTEIN KINASE) 42 (CRK42)	1.165	1.68186	2.84686	Cluster1
CL1307.Contig1_Pooled	AT2G05940	protein.postranslational modification.kinase.receptor like cytoplasmatic kinase VII	Encodes a receptor-like cytoplasmic kinase that phosphorylates the host target RIN4, leading to the activation of a plant innate immune receptor RPM1.	RPM1-INDUCED PROTEIN KINASE (RIPK)	2.61249	2.85234	5.46484	Cluster1
CL3594.Contig1_Pooled	AT1G67930	cell.vesicle transport	Golgi transport complex protein-like protein;(source:Araport11)	CONSERVED OLIGOMERIC GOLGI COMPLEX 5 (COG5)	2.28093	1.311	3.59193	Cluster1
Unigene47424_Pooled	AT5G04020	signalling.calcium	calmodulin binding protein;(source:Araport11)	0	3.01859	1.64923	4.66782	Cluster1
CL1208.Contig6_Pooled	#N/A	#N/A	#N/A	#N/A	2.51917	2.15093	4.6701	Cluster1
CL2054.Contig1_Pooled	#N/A	#N/A	#N/A	#N/A	4.21381	1.57059	5.7844	Cluster1
Unigene1867_Pooled	#N/A	#N/A	#N/A	#N/A	1.3057	1.19121	2.49691	Cluster1
Unigene9837_Pooled	AT2G38060	transport.phosphate	Encodes an inorganic phosphate transporter (PHT4;2).	PHOSPHATE TRANSPORTER 4;2 (PHT4;2)	2.4363	1.7604	4.19671	Cluster1
CL1222.Contig1_Pooled	AT2G28550	RNA.regulation of transcription.AP2/EREBP, APETALA2/Ethylene-responsive element binding protein family	related to AP2.7;(source:Araport11)	RELATED TO AP2.7 (RAP2.7)	1.07032	1.17727	2.24759	Cluster1
Unigene19112_Pooled	#N/A	#N/A	#N/A	#N/A	1.01659	1.11592	2.13251	Cluster1
CL3933.Contig1_Pooled	AT4G12840	not assigned.unknown	GTPase Der (DUF707);(source:Araport11)	0	2.71649	2.97475	5.69125	Cluster1
CL5283.Contig2_Pooled	AT2G35510	protein.postranslational modification	Encodes a WWE domain-containing protein with 76% similarity to RCD1. The protein also contains a PARP signature upstream of the C-terminal protein interaction domain. The PARP signature may bind NAD+ and attach the ADP-ribose-moiety from NAD+ to the target molecule. Its presence suggests a role for the protein in ADP ribosylation.	SIMILAR TO RCD ONE 1 (SRO1)	1.04653	1.47609	2.52262	Cluster1
CL550.Contig1_Pooled	AT3G28430	not assigned.unknown	Encodes a peripheral membrane protein localized at the Golgi apparatus that is involved in membrane trafficking, vacuole development and in flavonoid accumulation in the seed coat. Mutant seed color is pale brown.	TRANSPARENT TESTA 9 (TT9)	6.07036	1.72098	7.79134	Cluster1
CL5924.Contig1_Pooled	AT2G38120	transport.misc	Encodes an auxin influx transporter. AUX1 resides at the apical plasma membrane of protophloem cells and at highly dynamic subpopulations of Golgi apparatus and endosomes in all cell types. AUX1 action in the lateral root cap and/or epidermal cells influences lateral root initiation and positioning. Shoot supplied ammonium targets AUX1 and inhibits lateral root emergence. The mRNA is cell-to-cell…	AUXIN RESISTANT 1 (AUX1)	1.95232	4.20226	6.15458	Cluster1
CL963.Contig4_Pooled	AT2G05160	RNA.regulation of transcription.unclassified	CCCH-type zinc fingerfamily protein with RNA-binding domain-containing protein;(source:Araport11)	0	6.05709	3.55046	9.60754	Cluster1
Unigene6123_Pooled	AT5G57070	not assigned.no ontology.hydroxyproline rich proteins	hydroxyproline-rich glycoprotein family protein;(source:Araport11)	0	3.15877	3.1362	6.29498	Cluster1
Unigene32887_Pooled	AT4G13810	stress.biotic.PR-proteins	receptor like protein 47;(source:Araport11)	RECEPTOR LIKE PROTEIN 47 (RLP47)	3.15877	1.18246	4.34123	Cluster1
Unigene45466_Pooled	AT1G13790	RNA.regulation of transcription.putative transcription regulator	Belongs to a subgroup of SGS3-like proteins that act redundantly in RNA-directed DNA methylation: AT1G15910 (FDM1), AT4G00380 (FDM2), AT3G12550 (FDM3), AT1G13790 (FDM4), AT1G80790 (FDM5).	FACTOR OF DNA METHYLATION 4 (FDM4)	1.24038	2.1362	3.37659	Cluster1
CL5974.Contig2_Pooled	AT2G36305	protein.degradation.metalloprotease	Encodes an endoprotease involved in the cleavage of prenylated CaaX-box proteins. In vitro, it can cleave a farnesylated tetrapeptide and it can promote membrane-localization of a farnesylated GFP:AtROP9 protein when both are expressed in yeast.	FARNESYLATED PROTEIN-CONVERTING ENZYME 2 (FACE2)	2.21293	2.05206	4.26498	Cluster1
Unigene44590_Pooled	AT2G28570	not assigned.unknown	hypothetical protein;(source:Araport11)	0	1.43565	2.17076	3.60641	Cluster1
CL4739.Contig2_Pooled	AT1G67930	cell.vesicle transport	Golgi transport complex protein-like protein;(source:Araport11)	CONSERVED OLIGOMERIC GOLGI COMPLEX 5 (COG5)	6.02271	4.71152	10.7342	Cluster1
Unigene34294_Pooled	AT3G22560	misc.GCN5-related N-acetyltransferase	Acyl-CoA N-acyltransferases (NAT) superfamily protein;(source:Araport11)	0	1.05025	2.01572	3.06596	Cluster1
Unigene16761_Pooled	AT1G80510	transport.amino acids	Encodes a close relative of the amino acid transporter ANT1 (AT3G11900).	0	1.1841	3.39312	4.57722	Cluster1
Unigene32174_Pooled	AT4G18670	cell wall.cell wall proteins.LRR	Leucine rich extensin protein involved in cell wall biogenesis and organization. Interacts with several members of the RALF family of ligand peptides.	LEUCINE-RICH REPEAT EXTENSIN 5 (LRX5)	2.57381	2.70053	5.27434	Cluster1
Unigene32967_Pooled	AT1G68460	hormone metabolism.cytokinin.synthesis-degradation	Encodes a putative adenylate isopentenyltransferase. It catalyzes the formation of isopentenyladenosine 5'-monophosphate (iPMP) from AMP and dimethylallylpyrophosphate (DMAPP), but it has a lower Km for ADP and likely works using ADP or ATP in plants. It is involved in cytokinin biosynthesis.	ISOPENTENYLTRANSFERASE 1 (IPT1)	1.21766	3.61464	4.83231	Cluster1
Unigene20800_Pooled	AT5G06920	not assigned.unknown	FASCICLIN-like arabinogalactan protein 21 precursor;(source:Araport11)	FASCICLIN-LIKE ARABINOGALACTAN PROTEIN 21 PRECURSOR (FLA21)	1.18678	1.05556	2.24234	Cluster1
CL8178.Contig2_Pooled	AT5G08240	not assigned.unknown	transmembrane protein;(source:Araport11)	0	2.7962	1.82431	4.62051	Cluster1
Unigene13652_Pooled	#N/A	#N/A	#N/A	#N/A	2.38739	1.02465	3.41204	Cluster1
CL8638.Contig1_Pooled	AT3G13080	transport.ABC transporters and multidrug resistance systems	encodes an ATP-dependent MRP-like ABC transporter able to transport glutathione-conjugates as well as chlorophyll catabolites. The expression of this gene is upregulated by herbicide safeners such as benoxacor and fenclorim.	ATP-BINDING CASSETTE C3 (ABCC3)	1.52931	2.06451	3.59382	Cluster1
Unigene47845_Pooled	AT4G35800	RNA.transcription	Encodes the unique largest subunit of nuclear DNA-dependent RNA polymerase II; the ortholog of budding yeast RPB1 and a homolog of the E. coli RNA polymerase beta prime subunit.	RNA POLYMERASE II LARGE SUBUNIT (NRPB1)	2.66127	1.02963	3.6909	Cluster1
Unigene4993_Pooled	AT3G23160	not assigned.unknown	plant/protein (DUF668);(source:Araport11)	0	1.73135	1.22435	2.9557	Cluster1
CL4062.Contig1_Pooled	AT3G04120	glycolysis.cytosolic branch.glyceraldehyde 3-phosphate dehydrogenase (GAP-DH)	encodes cytosolic GADPH (C subunit) involved in the glycolytic pathway but also interacts with H2O2 potentially placing it in a signalling cascade induced by ROS. The mRNA is cell-to-cell mobile.	GLYCERALDEHYDE-3-PHOSPHATE DEHYDROGENASE C SUBUNIT 1 (GAPC1)	1.18924	2.20411	3.39335	Cluster1
Unigene22758_Pooled	AT2G35060	transport.potassium	potassium transporter	K+ UPTAKE PERMEASE 11 (KUP11)	1.27806	1.04043	2.31848	Cluster1
CL1367.Contig2_Pooled	AT5G38700	not assigned.unknown	cotton fiber protein;(source:Araport11)	0	2.54357	1.03002	3.57359	Cluster1
Unigene4476_Pooled	AT2G33580	signalling.receptor kinases.lysine motif	Encodes a putative LysM-containing receptor-like kinase. LYK5 is a major chitin receptor and forms a chitin-induced complex with related kinase CERK1. Based on protein sequence alignment analysis, it was determined as a pseudo kinase due to a lack of the ATP-binding P-loop in the kinase domain.	LYSM-CONTAINING RECEPTOR-LIKE KINASE 5 (LYK5)	1.1953	1.84646	3.04175	Cluster1
Unigene5266_Pooled	AT5G27670	DNA.synthesis/chromatin structure.histone.core.H2A	Encodes HTA7, a histone H2A protein.	HISTONE H2A 7 (HTA7)	2.44828	2.37136	4.81964	Cluster1
Unigene13155_Pooled	#N/A	#N/A	#N/A	#N/A	2.15877	1.21999	3.37876	Cluster1
Unigene23314_Pooled	AT4G20300	not assigned.unknown	Serine/Threonine-kinase, putative (DUF1639);(source:Araport11)	0	1.51473	2.0155	3.53023	Cluster1
CL1307.Contig4_Pooled	AT2G05940	protein.postranslational modification.kinase.receptor like cytoplasmatic kinase VII	Encodes a receptor-like cytoplasmic kinase that phosphorylates the host target RIN4, leading to the activation of a plant innate immune receptor RPM1.	RPM1-INDUCED PROTEIN KINASE (RIPK)	5.92336	3.79924	9.7226	Cluster1
CL3794.Contig2_Pooled	AT1G41830	cell wall.pectin*esterases.PME	SKU5-similar 6;(source:Araport11)	SKU5-SIMILAR 6 (SKS6)	4.07631	1.12917	5.20548	Cluster1
Unigene43807_Pooled	AT1G24290	signalling.G-proteins	AAA-type ATPase family protein;(source:Araport11)	0	1.33462	1.46222	2.79684	Cluster1
Unigene3383_Pooled	AT4G27220	stress.biotic.PR-proteins	NB-ARC domain-containing disease resistance protein;(source:Araport11)	0	5.90819	4.88501	10.7932	Cluster1
CL3844.Contig1_Pooled	AT1G03220	protein.degradation.aspartate protease	Eukaryotic aspartyl protease family protein;(source:Araport11)	0	1.9108	7.535	9.4458	Cluster1
CL446.Contig4_Pooled	AT2G27600	protein.degradation.AAA type	Encodes a SKD1 (Suppressor of K+ Transport Growth Defect1) homolog. Localized to the cytoplasm and to multivesicular endosomes. Involved in multivesicular endosome function. The mRNA is cell-to-cell mobile.	SUPPRESSOR OF K+ TRANSPORT GROWTH DEFECT1 (SKD1)	5.33925	2.19614	7.53539	Cluster1
Unigene28390_Pooled	#N/A	#N/A	#N/A	#N/A	2.63985	1.24935	3.8892	Cluster1
CL3029.Contig1_Pooled	AT5G42650	hormone metabolism.jasmonate.synthesis-degradation.allene oxidase synthase	Encodes a member of the cytochrome p450 CYP74 gene family that functions as an allene oxide synthase. This enzyme catalyzes dehydration of the hydroperoxide to an unstable allene oxide in the JA biosynthetic pathway. It shows a dual catalytic activity, the major one being a 13-AOS but also expressing a 9-AOS activity. CFA-Leu, CFA-Val, CFA-Met and CFA-Ala can induce the expression of AOS.	ALLENE OXIDE SYNTHASE (AOS)	1.12596	5.37016	6.49612	Cluster1
Unigene9226_Pooled	#N/A	#N/A	#N/A	#N/A	4.03324	1.82606	5.8593	Cluster1
CL4768.Contig1_Pooled	AT3G28780	RNA.regulation of transcription.putative transcription regulator	transmembrane protein, putative (DUF1216);(source:Araport11)	0	2.39484	3.38918	5.78401	Cluster1
CL553.Contig10_Pooled	AT4G38470	protein.postranslational modification	ACT-like protein tyrosine kinase family protein;(source:Araport11)	SERINE/THREONINE/TYROSINE KINASE 46 (STY46)	3.56295	1.55121	5.11416	Cluster1
CL949.Contig12_Pooled	AT1G29720	signalling.receptor kinases.leucine rich repeat VIII.VIII-2	Leucine-rich repeat transmembrane protein kinase;(source:Araport11)	CELLULOSE SYNTHASE LIKE D2 (CLSD2)	1.52494	2.67992	4.20487	Cluster1
Unigene2111_Pooled	#N/A	#N/A	#N/A	#N/A	5.84683	1.84408	7.6909	Cluster1
CL6442.Contig2_Pooled	#N/A	#N/A	#N/A	#N/A	2.4213	1.209	3.6303	Cluster1
CL7995.Contig1_Pooled	AT5G26850	cell.cycle	Uncharacterized protein;(source:Araport11)	0	2.45399	1.0208	3.4748	Cluster1
CL4985.Contig2_Pooled	#N/A	#N/A	#N/A	#N/A	2.34758	1.20017	3.54776	Cluster1
Unigene18935_Pooled	AT4G28940	not assigned.no ontology	Phosphorylase superfamily protein;(source:Araport11)	0	2.83015	3.72771	6.55786	Cluster1
CL8477.Contig1_Pooled	#N/A	#N/A	#N/A	#N/A	3.99065	1.32586	5.31651	Cluster1
CL4793.Contig2_Pooled	AT5G24270	signalling.calcium	encodes a calcium sensor that is essential for K+ nutrition, K+/Na+ selectivity, and salt tolerance. The protein is similar to calcineurin B. Lines carrying recessive mutations are hypersensitive to Na+ and Li+ stresses and is unable to grow in low K+. The growth defect is rescued by extracellular calcium.	SALT OVERLY SENSITIVE 3 (SOS3)	5.81463	3.74059	9.55522	Cluster1
Unigene35116_Pooled	AT5G67280	signalling.receptor kinases.leucine rich repeat III	receptor-like kinase;(source:Araport11)	RECEPTOR-LIKE KINASE (RLK)	3.98885	1.71573	5.70458	Cluster1
Unigene23332_Pooled	AT4G34910	protein.synthesis.ribosome biogenesis.Pre-rRNA processing and modifications.DExD-box helicases	P-loop containing nucleoside triphosphate hydrolases superfamily protein;(source:Araport11)	0	5.81158	1.40921	7.22078	Cluster1
Unigene534_Pooled	AT2G19130	protein.postranslational modification	S-locus lectin protein kinase family protein;(source:Araport11)	0	1.25419	1.2652	2.51939	Cluster1
Unigene35010_Pooled	AT3G61920	not assigned.unknown	UvrABC system protein C;(source:Araport11)	0	1.94578	1.97684	3.92262	Cluster1
Unigene44817_Pooled	AT5G59590	misc.UDP glucosyl and glucoronyl transferases	UDP-glucosyl transferase 76E2;(source:Araport11)	UDP-GLUCOSYL TRANSFERASE 76E2 (UGT76E2)	4.84683	1.23836	6.08518	Cluster1
Unigene4643_Pooled	#N/A	#N/A	#N/A	#N/A	4.84683	2.57278	7.4196	Cluster1
Unigene8090_Pooled	AT5G65640	RNA.regulation of transcription.bHLH,Basic Helix-Loop-Helix family	bHLH093/NFL encodes a bHLH transcription factor involved in GA mediated control of flowering time. Mutants are non-flowering in short days and phenotype can be reversed with GA application. Based on the expression of GA biosynthetic genes in the mutant, it likely acts through regulation of GA metabolism. Its expression shows developmental stage and tissue specificity. In short days it is expresse…	BETA HLH PROTEIN 93 (bHLH093)	1.9642	6.38603	8.35023	Cluster1
Unigene502_Pooled	AT3G23570	misc.misc2	alpha/beta-Hydrolases superfamily protein;(source:Araport11)	0	2.98885	1.10883	4.09767	Cluster1
Unigene3178_Pooled	AT2G27430	not assigned.unknown	ARM repeat superfamily protein;(source:Araport11)	0	2.98885	3.42744	6.41628	Cluster1
Unigene37821_Pooled	AT3G11945	secondary metabolism.isoprenoids.tocopherol biosynthesis	Encodes a protein involved in plastoquinone-9 biosynthesis. The enzyme possesses homogentisate prenyltransferase activity and was shown to use solanesyl diphosphate, farnesyl diphosphate and geranylgeranyldiphosphate as prenyl donors, but not phytyldiphosphate. This gene At3g11945 derives from a split of At3g11950, publications Tian et al (2007) and Sadre et al (2006) refer to this gene as At3g11…	HOMOGENTISATE PRENYLTRANSFERASE (HST)	1.80566	1.6174	3.42306	Cluster1
CL1797.Contig1_Pooled	AT5G56510	not assigned.no ontology.pumilio/Puf RNA-binding domain-containing protein	Encodes a member of the Arabidopsis Pumilio (APUM) proteins containing PUF domain (eight repeats of approximately 36 amino acids each). PUF proteins regulate both mRNA stability and translation through sequence-specific binding to the 3' UTR of target mRNA transcripts.	PUMILIO 12 (PUM12)	1.37217	2.95231	4.32449	Cluster1
Unigene6722_Pooled	AT1G30690	protein.targeting.secretory pathway.unspecified	Sec14p-like phosphatidylinositol transfer family protein;(source:Araport11)	(PATL4)	1.75823	2.39924	4.15747	Cluster1
Unigene7292_Pooled	AT2G29980	lipid metabolism.FA desaturation.omega 3 desaturase	Endoplasmic reticulum enzyme responsible for the synthesis of 18:3 fatty acids from phospholipids. Uses cytochrome b5 as electron donor.	FATTY ACID DESATURASE 3 (FAD3)	2.54343	1.20141	3.74484	Cluster1
CL5243.Contig2_Pooled	AT5G53900	not assigned.unknown	Serine/threonine-protein kinase WNK (With No Lysine)-like protein;(source:Araport11)	0	2.61769	4.32243	6.94011	Cluster1
Unigene34745_Pooled	AT4G38190	cell wall.cellulose synthesis.cellulose synthase	encodes a gene similar to cellulose synthase	CELLULOSE SYNTHASE LIKE D4 (CSLD4)	2.7962	1.22485	4.02105	Cluster1
CL3017.Contig4_Pooled	AT2G14830	not assigned.unknown	Ist1p;(source:Araport11)	IST1-LIKE 10 (ISTL10)	4.30884	3.04909	7.35793	Cluster1
Unigene32968_Pooled	AT1G11655	not assigned.unknown	hypothetical protein;(source:Araport11)	0	3.49135	3.43173	6.92308	Cluster1
Unigene851_Pooled	AT1G75660	RNA.processing.ribonucleases	Encodes a protein with similarity to yeast 5'-3'exonucleases and can functionally complement the yeast mutations. In Arabidopsis XRN3 acts as a suppressor of posttranscriptional gene silencing. Mutants accumulate excised miRNA products suggesting that XRN3 is involved in degradation of these products.	5'-3' EXORIBONUCLEASE 3 (XRN3)	1.02185	1.1479	2.16975	Cluster1
CL4054.Contig1_Pooled	AT5G18190	protein.postranslational modification	Casein kinase involved in phosphorylation and ubiquination of RYR/PYLs, resulting in negative regulation of ABA response.	PHOTOREGULATORY PROTEIN KINASE 2 (PPK2)	5.75809	1.7667	7.52479	Cluster1
Unigene48025_Pooled	AT2G43120	not assigned.no ontology	Encodes a member of the functionally diverse cupin protein superfamily that is involved in susceptibility to the bacterial plant pathogen Ralstonia solanacearum. It stabilizes the papain-like cysteine protease XCP2. The mRNA is cell-to-cell mobile.	PIRIN2 (PRN2)	3.94304	2.565	6.50804	Cluster1
Unigene30767_Pooled	#N/A	#N/A	#N/A	#N/A	5.75491	1.77095	7.52587	Cluster1
Unigene16070_Pooled	AT5G20480	signalling.receptor kinases.leucine rich repeat XII	Encodes a predicted leucine-rich repeat receptor kinase (LRR-RLK). Functions as the receptor for bacterial PAMP (pathogen associated molecular patterns) EF-Tu.	EF-TU RECEPTOR (EFR)	1.73887	1.27821	3.01707	Cluster1
CL2889.Contig2_Pooled	AT4G12650	not assigned.unknown	Endomembrane protein 70 protein family;(source:Araport11)	(TMN12)	4.7962	2.27849	7.07469	Cluster1
CL6557.Contig3_Pooled	AT5G63620	not assigned.no ontology	Encodes an oxidoreductase involved in transducing the perception of E-2-hexenal, which changes the redox status of the mitochondria.	HEXENAL RESPONSE 2 (HER2)	5.74853	4.39263	10.1412	Cluster1
Unigene1859_Pooled	AT3G63300	not assigned.unknown	Encodes a pleckstrin homology domain- and DUF828-containing protein. Mutants have defects in leaf vascular pattering, with vascular bundles that fail to meet distally in both the cotyledons and leaves. Necessary to the formation of the closed leaf vascular pattern characteristic of dicot leaves in response to auxin. Redundant with FKD2. FKD1 may influence PIN1 localization in an auxin dependent m…	FORKED 1 (FKD1)	2.51241	5.7686	8.28101	Cluster1
Unigene7988_Pooled	AT5G28150	not assigned.unknown	hypothetical protein (DUF868);(source:Araport11)	0	1.1284	4.34761	5.47601	Cluster1
Unigene39089_Pooled	AT5G53850	minor CHO metabolism.others	Encodes a trifunctional dehydratase / enolase / phosphatase involved in the methionine salvage.	DEHYDRATASE-ENOLASE-PHOSPHATASE-COMPLEX 1 (DEP1)	1.7962	2.11592	3.91212	Cluster1
CL6788.Contig3_Pooled	AT5G27690	metal handling	Heavy metal transport/detoxification superfamily protein;(source:Araport11)	0	5.71404	2.62605	8.34009	Cluster1
CL705.Contig2_Pooled	AT3G01490	protein.postranslational modification	Protein kinase superfamily protein;(source:Araport11)	0	1.00261	2.06308	3.06569	Cluster1
CL1756.Contig6_Pooled	AT1G34460	cell.cycle	B1 type cyclin	CYCLIN B1;5 (CYCB1;5)	1.45805	2.01866	3.47672	Cluster1
Unigene40643_Pooled	AT1G33980	not assigned.no ontology	Involved in mRNA surveillance, detects exported mRNAs with truncated open reading frames and initiates nonsense-mediated mRNA decay (NMD)	(UPF3)	5.70034	5.31024	11.0106	Cluster1
Unigene11426_Pooled	AT1G20190	cell wall.modification	member of Alpha-Expansin Gene Family. Naming convention from the Expansin Working Group (Kende et al, 2004. Plant Mol Bio)	EXPANSIN 11 (EXPA11)	3.89574	4.72838	8.62412	Cluster1
CL6910.Contig2_Pooled	AT5G44440	misc.nitrilases, *nitrile lyases, berberine bridge enzymes, reticuline oxidases, troponine reductases	FAD-binding Berberine family protein;(source:Araport11)	0	3.89574	4.00565	7.90138	Cluster1
Unigene38596_Pooled	AT5G60900	protein.postranslational modification	Encodes a receptor-like protein kinase.	RECEPTOR-LIKE PROTEIN KINASE 1 (RLK1)	4.74373	2.27732	7.02105	Cluster1
Unigene11442_Pooled	#N/A	#N/A	#N/A	#N/A	4.74373	1.65919	6.40292	Cluster1
Unigene30054_Pooled	#N/A	#N/A	#N/A	#N/A	4.74373	1.83284	6.57657	Cluster1
CL2054.Contig2_Pooled	AT5G23060	not assigned.unknown	Encodes a chloroplast-localized protein that modulates cytoplasmic Ca2+ concentration and is crucial for proper stomatal regulation in response to elevations of external Ca2+. Phosphorylation of this protein is dependent on calcium.	CALCIUM SENSING RECEPTOR (CaS)	3.43422	1.48464	4.91886	Cluster1
Unigene4755_Pooled	#N/A	#N/A	#N/A	#N/A	1.49408	1.88153	3.37561	Cluster1
Unigene13846_Pooled	AT1G30040	hormone metabolism.gibberelin.synthesis-degradation.GA2 oxidase	Encodes a gibberellin 2-oxidase that acts on C-19 gibberellins. AtGA2OX2 expression is responsive to cytokinin and KNOX activities.	GIBBERELLIN 2-OXIDASE (GA2OX2)	2.37566	6.04997	8.42562	Cluster1
CL975.Contig3_Pooled	AT5G23810	transport.amino acids	Encodes nonfunctional amino acid transporter. AAP7 is the most distantly related member of the AAP family, a group of well characterized amino acid transporters within the ATF1 superfamily. Expression of this gene has not been detected with RNA gel blots or promoter GUS studies.	AMINO ACID PERMEASE 7 (AAP7)	1.381	2.5848	3.96579	Cluster1
CL309.Contig4_Pooled	AT2G47300	not assigned.unknown	Encodes a protein involved in rRNA but not tRNA maturation.	SIMILAR TO YEAST POP1 (POP1)	5.67926	2.6455	8.32477	Cluster1
CL7580.Contig1_Pooled	AT5G03700	not assigned.no ontology	D-mannose binding lectin protein with Apple-like carbohydrate-binding domain-containing protein;(source:Araport11)	0	3.1173	1.66581	4.78311	Cluster1
Unigene387_Pooled	#N/A	#N/A	#N/A	#N/A	1.69934	1.44724	3.14658	Cluster1
CL3926.Contig1_Pooled	#N/A	#N/A	#N/A	#N/A	1.21124	2.34329	3.55453	Cluster1
CL5954.Contig2_Pooled	#N/A	#N/A	#N/A	#N/A	1.07131	1.18421	2.25552	Cluster1
Unigene43471_Pooled	#N/A	#N/A	#N/A	#N/A	1.55589	2.0582	3.61409	Cluster1
Unigene4349_Pooled	AT5G04020	signalling.calcium	calmodulin binding protein;(source:Araport11)	0	2.44828	2.05194	4.50022	Cluster1
Unigene4032_Pooled	AT3G13980	not assigned.unknown	SKI/DACH domain protein;(source:Araport11)	BIG GRAIN 4 (BG4)	2.34248	3.56323	5.90571	Cluster1
CL3138.Contig1_Pooled	#N/A	#N/A	#N/A	#N/A	1.6398	5.10439	6.74419	Cluster1
Unigene26285_Pooled	AT3G01810	not assigned.unknown	EEIG1/EHBP1 protein amino-terminal domain protein;(source:Araport11)	0	1.70505	2.0592	3.76425	Cluster1
Unigene29023_Pooled	#N/A	#N/A	#N/A	#N/A	1.61334	1.58571	3.19905	Cluster1
Unigene24458_Pooled	#N/A	#N/A	#N/A	#N/A	1.16634	2.19876	3.3651	Cluster1
Unigene13412_Pooled	AT4G04220	stress.biotic.PR-proteins	receptor like protein 46;(source:Araport11)	RECEPTOR LIKE PROTEIN 46 (RLP46)	1.76329	5.54476	7.30805	Cluster1
Unigene37041_Pooled	#N/A	#N/A	#N/A	#N/A	3.35808	3.58821	6.94628	Cluster1
Unigene13963_Pooled	#N/A	#N/A	#N/A	#N/A	1.7962	1.28666	3.08286	Cluster1
Unigene45244_Pooled	AT4G19810	stress.biotic	ChiC encodes a Class V chitinase that is a part of glycoside hydrolase family 18 based on CAZy groupings. It appears to primarily act as an exochitinase in vitro where it predominantly cleaves a chitobiose (GlcNAc)2 residue from the non-reducing end of a chitin oligosaccharide. However, it shows some minor endochitinase activity in vitro, as well. A putative 24 amino-acid signal peptide may direc…	CLASS V CHITINASE (ChiC)	1.83212	1.13389	2.96601	Cluster1
Unigene18087_Pooled	AT2G38060	transport.phosphate	Encodes an inorganic phosphate transporter (PHT4;2).	PHOSPHATE TRANSPORTER 4;2 (PHT4;2)	3.7962	1.38991	5.18611	Cluster1
Unigene4880_Pooled	#N/A	#N/A	#N/A	#N/A	1.19048	1.0003	2.19078	Cluster1
CL2198.Contig2_Pooled	AT4G38470	protein.postranslational modification	ACT-like protein tyrosine kinase family protein;(source:Araport11)	SERINE/THREONINE/TYROSINE KINASE 46 (STY46)	5.5702	1.28371	6.85391	Cluster1
Unigene27101_Pooled	#N/A	#N/A	#N/A	#N/A	2.14412	2.42295	4.56708	Cluster1
CL2054.Contig8_Pooled	#N/A	#N/A	#N/A	#N/A	5.56174	1.33116	6.8929	Cluster1
CL3833.Contig2_Pooled	AT4G27745	not assigned.unknown	Yippee family putative zinc-binding protein;(source:Araport11)	0	1.09991	2.41643	3.51633	Cluster1
Unigene42524_Pooled	AT2G28840	cell.organisation	hypothetical protein;(source:Araport11)	XB3 ORTHOLOG 1 IN ARABIDOPSIS THALIANA (XBAT31)	1.50922	2.75598	4.2652	Cluster1
CL1529.Contig5_Pooled	AT5G08430	not assigned.no ontology	SWIB/MDM2 and Plus-3 and GYF domain-containing protein;(source:Araport11)	0	1.00858	1.1329	2.14148	Cluster1
Unigene11218_Pooled	AT4G10730	protein.postranslational modification	Protein kinase superfamily protein;(source:Araport11)	0	1.78895	2.79433	4.58329	Cluster1
CL4525.Contig2_Pooled	#N/A	#N/A	#N/A	#N/A	1.61628	1.54362	3.1599	Cluster1
Unigene9662_Pooled	AT4G39700	metal handling.binding, chelation and storage	Heavy metal transport/detoxification superfamily protein;(source:Araport11)	0	3.31077	1.29038	4.60115	Cluster1
Unigene39898_Pooled	#N/A	#N/A	#N/A	#N/A	3.74373	1.91943	5.66316	Cluster1
Unigene22215_Pooled	#N/A	#N/A	#N/A	#N/A	3.74373	2.29901	6.04275	Cluster1
CL5422.Contig1_Pooled	AT1G70710	misc.gluco-, galacto- and mannosidases.endoglucanase	endo-1,4-beta-glucanase. Involved in cell elongation.	GLYCOSYL HYDROLASE 9B1 (GH9B1)	3.74373	5.08311	8.82685	Cluster1
CL1516.Contig5_Pooled	AT4G36480	lipid metabolism.'exotics' (steroids, squalene etc).sphingolipids	Encodes the LCB1 subunit of serine palmitoyltransferase. Together with the LCB2 subunit, forms a functional serine palmitoyltransferase complex, which catalyzes the first reaction of sphingolipid biosynthesis. Knockout of LCB1 was embryo lethal. Partial suppression of LCB1 expression led to smaller plants due to reduced cell expansion.	LONG-CHAIN BASE1 (LCB1)	5.51052	3.31844	8.82897	Cluster1
Unigene42622_Pooled	AT1G61390	signalling.receptor kinases.S-locus glycoprotein like	S-locus lectin protein kinase family protein;(source:Araport11)	0	5.50107	1.22109	6.72216	Cluster1
CL7787.Contig2_Pooled	AT5G65640	RNA.regulation of transcription.bHLH,Basic Helix-Loop-Helix family	bHLH093/NFL encodes a bHLH transcription factor involved in GA mediated control of flowering time. Mutants are non-flowering in short days and phenotype can be reversed with GA application. Based on the expression of GA biosynthetic genes in the mutant, it likely acts through regulation of GA metabolism. Its expression shows developmental stage and tissue specificity. In short days it is expresse…	BETA HLH PROTEIN 93 (bHLH093)	1.4821	6.24839	7.73049	Cluster1
Unigene7612_Pooled	#N/A	#N/A	#N/A	#N/A	2.61334	2.17924	4.79258	Cluster1
CL1395.Contig4_Pooled	AT4G24750	not assigned.unknown	Rhodanese/Cell cycle control phosphatase superfamily protein;(source:Araport11)	0	1.06857	1.88942	2.95799	Cluster1
Unigene33394_Pooled	#N/A	#N/A	#N/A	#N/A	1.37072	4.34782	5.71853	Cluster1
Unigene6700_Pooled	AT3G04050	glycolysis.unclear/dually targeted.pyruvate kinase (PK)	Pyruvate kinase family protein;(source:Araport11)	0	1.44487	1.31464	2.75951	Cluster1
CL7921.Contig1_Pooled	AT5G42800	secondary metabolism.flavonoids.dihydroflavonols.dihydroflavonol 4-reductase	dihydroflavonol reductase. Catalyzes the conversion of dihydroquercetin to leucocyanidin in the biosynthesis of anthocyanins. Not expressed in roots (qRT-PCR). The mRNA is cell-to-cell mobile.	DIHYDROFLAVONOL 4-REDUCTASE (DFR)	1.44284	2.1204	3.56324	Cluster1
CL6775.Contig2_Pooled	#N/A	#N/A	#N/A	#N/A	1.54399	2.22234	3.76633	Cluster1
Unigene46598_Pooled	AT1G56160	RNA.regulation of transcription.MYB domain transcription factor family	Encodes a member of the R2R3 transcription factor gene family that is involved in mediating induced systemic resistance. Genetic analysis of loss of function mutants and overexpressor lines indicates MYB72 is necessary but not sufficient for ISR.Interacts in vivo with EIL3.	MYB DOMAIN PROTEIN 72 (MYB72)	1.90978	1.05182	2.96161	Cluster1
Unigene17046_Pooled	#N/A	#N/A	#N/A	#N/A	1.69511	1.18336	2.87848	Cluster1
Unigene4744_Pooled	AT5G58300	signalling.receptor kinases.leucine rich repeat III	Leucine-rich repeat protein kinase family protein;(source:Araport11)	0	1.34433	1.1223	2.46662	Cluster1
Unigene4609_Pooled	#N/A	#N/A	#N/A	#N/A	3.68929	2.14535	5.83464	Cluster1
Unigene45706_Pooled	AT2G26730	signalling.receptor kinases.leucine rich repeat III	Leucine-rich repeat protein kinase family protein;(source:Araport11)	0	3.68929	2.02884	5.71813	Cluster1
Unigene15845_Pooled	AT1G67330	not assigned.unknown	glucuronoxylan 4-O-methyltransferase-like protein (DUF579);(source:Araport11)	0	1.5955	1.28805	2.88355	Cluster1
CL3286.Contig3_Pooled	AT4G13780	protein.aa activation.methionine-tRNA ligase	methionine-tRNA ligase, putative / methionyl-tRNA synthetase, putative / MetRS;(source:Araport11)	0	5.43378	1.49288	6.92666	Cluster1
Unigene842_Pooled	AT4G11660	stress.abiotic.heat	member of Heat Stress Transcription Factor (Hsf) family	(AT-HSFB2B)	1.33778	1.21336	2.55114	Cluster1
Unigene30766_Pooled	#N/A	#N/A	#N/A	#N/A	1.56027	1.04456	2.60483	Cluster1
CL826.Contig1_Pooled	#N/A	#N/A	#N/A	#N/A	3.37724	1.0581	4.43534	Cluster1
Unigene48607_Pooled	#N/A	#N/A	#N/A	#N/A	2.94304	1.7885	4.73155	Cluster1
Unigene14866_Pooled	#N/A	#N/A	#N/A	#N/A	1.28719	2.09473	3.38191	Cluster1
CL6339.Contig2_Pooled	AT2G37750	not assigned.unknown	hypothetical protein;(source:Araport11)	0	2.31077	2.46555	4.77633	Cluster1
Unigene33002_Pooled	AT4G12020	stress.biotic.regulation of transcription	Encodes a member of the A1 subgroup of the MEKK (MAPK/ERK kinase kinase) family. MEKK is another name for Mitogen-Activated Protein Kinase Kinase Kinase (MAPKKK or MAP3K). This subgroup has four members: At4g08500 (MEKK1, also known as ARAKIN, MAP3Kb1, MAPKKK8), At4g08480 (MEKK2, also known as MAP3Kb4, MAPKKK9), At4g08470 (MEKK3, also known as MAP3Kb3, MAPKKK10) and At4g12020 (MEKK4, also known a…	(WRKY19)	2.49043	1.44968	3.9401	Cluster1
Unigene31161_Pooled	#N/A	#N/A	#N/A	#N/A	3.22099	2.25944	5.48043	Cluster1
CL7207.Contig3_Pooled	AT5G64930	stress.biotic	Regulator of expression of pathogenesis-related (PR) genes. Participates in signal transduction pathways involved in plant defense (systemic acquired resistance -SAR).	CONSTITUTIVE EXPRESSION OF PR GENES 5 (CPR5)	2.43765	2.74847	5.18611	Cluster1
Unigene38204_Pooled	#N/A	#N/A	#N/A	#N/A	3.21124	3.27849	6.48973	Cluster1
Unigene29653_Pooled	#N/A	#N/A	#N/A	#N/A	2.71131	1.31846	4.02977	Cluster1
CL8660.Contig2_Pooled	AT5G59700	signalling.receptor kinases.Catharanthus roseus-like RLK1	Protein kinase superfamily protein;(source:Araport11)	0	5.3791	2.51463	7.89373	Cluster1
Unigene6375_Pooled	AT1G26130	transport.p- and v-ATPases	ATPase E1-E2 type family protein / haloacid dehalogenase-like hydrolase family protein;(source:Araport11)	0	1.59653	1.01018	2.60671	Cluster1
Unigene2565_Pooled	AT5G36930	stress.biotic.PR-proteins	Disease resistance protein (TIR-NBS-LRR class) family;(source:Araport11)	0	1.15749	1.0932	2.25069	Cluster1
CL3229.Contig3_Pooled	AT3G56480	cell.organisation	myosin heavy chain-like protein;(source:Araport11)	STOMATAL CLOSURE-RELATED ACTIN BINDING PROTEIN 3 (SCAB3)	5.3722	3.76296	9.13517	Cluster1
CL2230.Contig2_Pooled	AT3G11945	secondary metabolism.isoprenoids.tocopherol biosynthesis	Encodes a protein involved in plastoquinone-9 biosynthesis. The enzyme possesses homogentisate prenyltransferase activity and was shown to use solanesyl diphosphate, farnesyl diphosphate and geranylgeranyldiphosphate as prenyl donors, but not phytyldiphosphate. This gene At3g11945 derives from a split of At3g11950, publications Tian et al (2007) and Sadre et al (2006) refer to this gene as At3g11…	HOMOGENTISATE PRENYLTRANSFERASE (HST)	1.62111	4.18846	5.80957	Cluster1
CL5086.Contig2_Pooled	AT4G23160	signalling.receptor kinases.DUF 26	Encodes a cysteine-rich receptor-like protein kinase.	CYSTEINE-RICH RLK (RECEPTOR-LIKE PROTEIN KINASE) 8 (CRK8)	1.06412	1.30974	2.37386	Cluster1
Unigene9910_Pooled	#N/A	#N/A	#N/A	#N/A	2.39094	2.45078	4.84173	Cluster1
Unigene33399_Pooled	AT1G69370	amino acid metabolism.synthesis.aromatic aa.phenylalanine and tyrosine.chorismate mutase	Encodes chorismate mutase 3 (CM3).	CHORISMATE MUTASE 3 (CM3)	2.64367	2.25367	4.89734	Cluster1
Unigene11666_Pooled	AT2G46160	protein.degradation.ubiquitin.E3.RING	RING/U-box superfamily protein;(source:Araport11)	0	1.41031	1.81969	3.23	Cluster1
Unigene14307_Pooled	AT5G02070	signalling.receptor kinases.wall associated kinase	Protein kinase family protein;(source:Araport11)	0	2.02127	2.35394	4.37521	Cluster1
CL1850.Contig3_Pooled	#N/A	#N/A	#N/A	#N/A	2.78544	3.80926	6.59469	Cluster1
Unigene36039_Pooled	AT1G38065	not assigned.no ontology	O-fucosyltransferase family protein;(source:Araport11)	0	1.1552	2.27212	3.42732	Cluster1
CL531.Contig5_Pooled	AT4G20300	not assigned.unknown	Serine/Threonine-kinase, putative (DUF1639);(source:Araport11)	0	5.31222	2.80287	8.11508	Cluster1
Unigene40885_Pooled	AT5G53850	minor CHO metabolism.others	Encodes a trifunctional dehydratase / enolase / phosphatase involved in the methionine salvage.	DEHYDRATASE-ENOLASE-PHOSPHATASE-COMPLEX 1 (DEP1)	1.26186	1.7928	3.05466	Cluster1
CL3381.Contig6_Pooled	#N/A	#N/A	#N/A	#N/A	2.29814	1.80273	4.10087	Cluster1
CL6768.Contig2_Pooled	AT4G00110	cell wall.precursor synthesis.GAE	Encodes a putative membrane-anchored UDP-D-glucuronate 4-epimerase.	UDP-D-GLUCURONATE 4-EPIMERASE 3 (GAE3)	1.13771	2.1098	3.24751	Cluster1
CL2417.Contig7_Pooled	AT3G57200	not assigned.no ontology	glycosyltransferase-like protein;(source:Araport11)	0	1.47162	1.41856	2.89018	Cluster1
Unigene12550_Pooled	AT5G61820	not assigned.unknown	stress up-regulated Nod 19 protein;(source:Araport11)	0	1.3355	3.48737	4.82288	Cluster1
Unigene772_Pooled	ATMG00520	not assigned.unknown	Intron maturase, type II family protein;(source:Araport11)	(MATR)	1.00043	1.11479	2.11522	Cluster1
Unigene12324_Pooled	AT3G54560	DNA.synthesis/chromatin structure.histone.core.H2A	Encodes HTA11, a histone H2A protein. Loss of all H2A.Z (triple mutant with HTA8 and HTA9) results in a reduction in DNA methylation of transposons but not that of genes. Loss of H2A.Z causes misregulation of many genes involved in the response to developmental and environmental cues, and that these genes tend to have high levels of gene-body H2A.Z.	HISTONE H2A 11 (HTA11)	2.84683	3.14664	5.99347	Cluster1
Unigene18989_Pooled	#N/A	#N/A	#N/A	#N/A	2.84683	5.01095	7.85777	Cluster1
Unigene15267_Pooled	AT1G44910	not assigned.no ontology	Binds the carboxyl-terminal domain (CTD) of the largest subunit of RNA polymerase II and functions as a scaffold for RNA processing machineries.	PRE-MRNA-PROCESSING PROTEIN 40A (PRP40A)	1.31888	1.24624	2.56512	Cluster1
CL1630.Contig1_Pooled	AT5G58480	misc.beta 1,3 glucan hydrolases	O-Glycosyl hydrolases family 17 protein;(source:Araport11)	0	1.8801	3.82632	5.70641	Cluster1
CL2829.Contig2_Pooled	#N/A	#N/A	#N/A	#N/A	1.87622	1.69733	3.57355	Cluster1
Unigene42934_Pooled	#N/A	#N/A	#N/A	#N/A	1.71677	1.55451	3.27128	Cluster1
Unigene30764_Pooled	#N/A	#N/A	#N/A	#N/A	1.37003	1.26189	2.63191	Cluster1
Unigene17019_Pooled	AT2G34930	stress.biotic.PR-proteins	disease resistance family protein / LRR family protein;(source:Araport11)	0	2.62111	1.50935	4.13046	Cluster1
Unigene2184_Pooled	#N/A	#N/A	#N/A	#N/A	2.62111	3.48483	6.10594	Cluster1
CL5397.Contig2_Pooled	AT4G36945	signalling.phosphinositides.phosphoinositide phospholipase C	PLC-like phosphodiesterases superfamily protein;(source:Araport11)	0	2.15396	1.92949	4.08345	Cluster1
Unigene29521_Pooled	#N/A	#N/A	#N/A	#N/A	1.75438	3.17957	4.93395	Cluster1
Unigene25355_Pooled	AT5G60900	protein.postranslational modification	Encodes a receptor-like protein kinase.	RECEPTOR-LIKE PROTEIN KINASE 1 (RLK1)	5.23677	2.32485	7.56162	Cluster1
Unigene43156_Pooled	#N/A	#N/A	#N/A	#N/A	5.23677	1.44032	6.6771	Cluster1
Unigene24001_Pooled	#N/A	#N/A	#N/A	#N/A	3.9333	1.35852	5.29182	Cluster1
CL6184.Contig1_Pooled	AT1G16390	transport.unspecified cations	organic cation/carnitine transporter 3;(source:Araport11)	ORGANIC CATION/CARNITINE TRANSPORTER 3 (OCT3)	1.4054	1.33296	2.73836	Cluster1
Unigene28512_Pooled	#N/A	#N/A	#N/A	#N/A	3.51241	2.06416	5.57657	Cluster1
CL543.Contig3_Pooled	AT5G27710	not assigned.unknown	T-box protein;(source:Araport11)	0	1.00297	1.17551	2.17849	Cluster1
Unigene16193_Pooled	#N/A	#N/A	#N/A	#N/A	2.1983	1.67318	3.87148	Cluster1
Unigene7808_Pooled	AT5G52882	not assigned.no ontology	P-loop containing nucleoside triphosphate hydrolases superfamily protein;(source:Araport11)	0	1.20867	4.23305	5.44172	Cluster1
CL1726.Contig1_Pooled	AT4G38640	transport.misc	Plasma-membrane choline transporter family protein;(source:Araport11)	0	1.82725	3.03016	4.85742	Cluster1
CL2182.Contig2_Pooled	AT1G57600	mitochondrial electron transport / ATP synthesis.cytochrome c oxidase	MBOAT (membrane bound O-acyl transferase) family protein;(source:Araport11)	0	5.18734	1.38088	6.56822	Cluster1
Unigene20296_Pooled	#N/A	#N/A	#N/A	#N/A	1.31077	1.83046	3.14123	Cluster1
CL6344.Contig1_Pooled	AT1G34270	misc.UDP glucosyl and glucoronyl transferases	Exostosin family protein;(source:Araport11)	0	1.08398	1.18247	2.26646	Cluster1
Unigene15930_Pooled	#N/A	#N/A	#N/A	#N/A	2.97053	3.04751	6.01804	Cluster1
Unigene21532_Pooled	#N/A	#N/A	#N/A	#N/A	3.04774	1.34396	4.3917	Cluster1
Unigene5367_Pooled	#N/A	#N/A	#N/A	#N/A	1.38159	1.11574	2.49732	Cluster1
CL645.Contig2_Pooled	#N/A	#N/A	#N/A	#N/A	2.40388	2.78223	5.18611	Cluster1
CL952.Contig4_Pooled	AT1G20720	DNA.synthesis/chromatin structure	RAD3-like DNA-binding helicase protein;(source:Araport11)	0	1.57927	1.16274	2.74201	Cluster1
Unigene20946_Pooled	AT4G26890	protein.postranslational modification	member of MEKK subfamily	MITOGEN-ACTIVATED PROTEIN KINASE KINASE KINASE 16 (MAPKKK16)	5.15877	1.30974	6.46851	Cluster1
Unigene13598_Pooled	AT4G15140	not assigned.unknown	hypothetical protein;(source:Araport11)	0	5.15877	1.54581	6.70458	Cluster1
Unigene42348_Pooled	#N/A	#N/A	#N/A	#N/A	1.13909	1.52441	2.6635	Cluster1
Unigene26800_Pooled	#N/A	#N/A	#N/A	#N/A	2.15877	2.41034	4.56912	Cluster1
Unigene25012_Pooled	AT2G44930	not assigned.unknown	transmembrane protein, putative (DUF247);(source:Araport11)	0	3.44828	1.50566	4.95394	Cluster1
Unigene36860_Pooled	AT4G31980	hormone metabolism.ethylene.signal transduction	PPPDE thiol peptidase family protein;(source:Araport11)	0	3.44828	1.43527	4.88355	Cluster1
Unigene28672_Pooled	#N/A	#N/A	#N/A	#N/A	1.10807	1.20616	2.31423	Cluster1
Unigene39165_Pooled	AT1G56660	not assigned.unknown	MAEBL domain protein;(source:Araport11)	0	1.06209	1.0161	2.0782	Cluster1
Unigene14904_Pooled	#N/A	#N/A	#N/A	#N/A	4.23677	4.64978	8.88655	Cluster1
Unigene30224_Pooled	#N/A	#N/A	#N/A	#N/A	4.23677	1.92971	6.16648	Cluster1
Unigene19899_Pooled	AT1G31200	not assigned.no ontology	phloem protein 2-A9;(source:Araport11)	PHLOEM PROTEIN 2-A9 (PP2-A9)	1.54827	3.42363	4.9719	Cluster1
CL8420.Contig2_Pooled	AT5G65650	not assigned.unknown	sugar transporter, putative (DUF1195);(source:Araport11)	0	1.08354	2.45914	3.54268	Cluster1
CL997.Contig2_Pooled	AT1G02640	cell wall.degradation.mannan-xylose-arabinose-fucose	encodes a protein similar to a beta-xylosidase located in the extracellular matrix. This is a member of glycosyl hydrolase family 3 and has six other closely related members.	BETA-XYLOSIDASE 2 (BXL2)	1.18213	1.3888	2.57093	Cluster1
CL3700.Contig1_Pooled	#N/A	#N/A	#N/A	#N/A	1.29405	2.15501	3.44906	Cluster1
Unigene1370_Pooled	AT5G13830	RNA.processing	FtsJ-like methyltransferase family protein;(source:Araport11)	TRNA METHYLTRANSFERASE 7C (TRM7C)	1.40388	1.3972	2.80109	Cluster1
Unigene23436_Pooled	AT4G29170	DNA.repair	A homolog of yeast, mouse and human mnd1delta protein. Null mutants exhibit normal vegetative and flower development; however, during prophase I, chromosomes become fragmented resulting in random distribution of the fragments between polyads. Both male and female meiosis are defective and strong accumulation of AtRAD51 was observed in the inflorescence nuclei of mutant plants. Similarly to its ye…	(ATMND1)	1.5173	1.31698	2.83429	Cluster1
Unigene1903_Pooled	AT3G63110	hormone metabolism.cytokinin.synthesis-degradation	Encodes cytokinin synthase involved in cytokinin biosynthesis. IPT3 subcellular localization is modulated by farnesylation- when farnesylated it is localized to the nucleus, otherwise to the chloroplast.	ISOPENTENYLTRANSFERASE 3 (IPT3)	1.86309	3.89261	5.7557	Cluster1
Unigene38927_Pooled	AT2G24590	RNA.processing.splicing	Barta et al (2010) have proposed a nomenclature for Serine/Arginine-Rich Protein Splicing Factors (SR proteins): Plant Cell. 2010, 22:2926.	RS-CONTAINING ZINC FINGER PROTEIN 22A (RSZ22a)	1.78026	2.0582	3.83846	Cluster1
CL7120.Contig1_Pooled	AT4G24175	not assigned.unknown	kinesin-like protein;(source:Araport11)	0	2.83278	2.38153	5.21431	Cluster1
CL382.Contig2_Pooled	#N/A	#N/A	#N/A	#N/A	5.0957	1.39097	6.48667	Cluster1
CL1944.Contig4_Pooled	AT4G02280	major CHO metabolism.degradation.sucrose.Susy	Encodes a protein with sucrose synthase activity (SUS3). It appears to be important for sucrose metabolism in developing seeds, especially during the late maturation phase, about 18 days after flowering.	SUCROSE SYNTHASE 3 (SUS3)	1.51289	1.69372	3.20661	Cluster1
CL218.Contig1_Pooled	AT5G58370	not assigned.unknown	P-loop containing nucleoside triphosphate hydrolases superfamily protein;(source:Araport11)	(ENGB-3)	1.45171	1.73452	3.18624	Cluster1
CL377.Contig2_Pooled	AT2G04620	transport.metal	Encodes a Zn transporter that localizes to the Golgi apparatus and forms a functional complex with AtMTP5t1 to transport Zn into the Golgi.	(MTP12)	2.10001	1.92687	4.02688	Cluster1
CL3512.Contig2_Pooled	AT1G47840	major CHO metabolism.degradation.sucrose.hexokinase	Encodes a putative hexokinase.	HEXOKINASE 3 (HXK3)	3.3924	1.95141	5.34381	Cluster1
Unigene1471_Pooled	AT5G23100	not assigned.unknown	MIZU-KUSSEI-like protein (Protein of unknown function, DUF617);(source:Araport11)	0	5.07631	1.85455	6.93085	Cluster1
Unigene15673_Pooled	AT1G68470	misc.UDP glucosyl and glucoronyl transferases	Exostosin family protein;(source:Araport11)	0	5.07631	2.6146	7.6909	Cluster1
Unigene39483_Pooled	#N/A	#N/A	#N/A	#N/A	5.07631	3.50026	8.57657	Cluster1
CL6423.Contig1_Pooled	AT2G44930	not assigned.unknown	transmembrane protein, putative (DUF247);(source:Araport11)	0	2.02837	4.07583	6.1042	Cluster1
CL6050.Contig1_Pooled	#N/A	#N/A	#N/A	#N/A	1.3544	1.24275	2.59715	Cluster1
Unigene19249_Pooled	AT2G06420	not assigned.unknown	En/Spm-like transposon, putative (DUF1985);(source:Araport11)	0	3.38116	1.35038	4.73155	Cluster1
Unigene3191_Pooled	#N/A	#N/A	#N/A	#N/A	1.45451	1.17423	2.62873	Cluster1
Unigene19213_Pooled	AT5G58480	misc.beta 1,3 glucan hydrolases	O-Glycosyl hydrolases family 17 protein;(source:Araport11)	0	2.68929	3.57739	6.26668	Cluster1
Unigene4426_Pooled	AT1G70470	not assigned.unknown	transmembrane protein;(source:Araport11)	0	2.68929	3.38013	6.06942	Cluster1
CL8979.Contig2_Pooled	AT2G43820	hormone metabolism.salicylic acid.synthesis-degradation.synthesis.SA glucosyltransferase ester and ether bond making SGE, SAG	Encodes a nicotinate-O-glycosyltransferase. Induced by Salicylic acid, virus, fungus and bacteria. Also involved in the tryptophan synthesis pathway. Independent of NPR1 for their induction by salicylic acid. UGT74F1 transfers UDP:glucose to salicylic acid (forming a glucoside (SAG) and a glucose ester (SGE)), benzoic acid, and anthranilate in vitro. UGT74F2 shows a weak ability to catalyze the f…	UDP-GLUCOSYLTRANSFERASE 74F2 (UGT74F2)	1.49169	3.16018	4.65187	Cluster1
CL7969.Contig1_Pooled	#N/A	#N/A	#N/A	#N/A	1.88896	1.26869	3.15765	Cluster1
CL1929.Contig1_Pooled	AT5G58840	protein.degradation.subtilases	Subtilase family protein;(source:Araport11)	0	1.34782	1.59853	2.94635	Cluster1
CL1756.Contig5_Pooled	AT3G11520	cell.cycle	Encodes a B-type mitotic cyclin.	CYCLIN B1;3 (CYCB1;3)	5.00677	2.29128	7.29805	Cluster1
Unigene38117_Pooled	#N/A	#N/A	#N/A	#N/A	2.18149	1.19727	3.37876	Cluster1
Unigene24568_Pooled	#N/A	#N/A	#N/A	#N/A	2.92744	1.32223	4.24968	Cluster1
CL6165.Contig2_Pooled	AT5G47900	not assigned.unknown	heparan-alpha-glucosaminide N-acetyltransferase-like protein (DUF1624);(source:Araport11)	0	1.53307	1.60298	3.13605	Cluster1
CL1558.Contig3_Pooled	AT5G42240	protein.degradation.serine protease	serine carboxypeptidase-like 42;(source:Araport11)	SERINE CARBOXYPEPTIDASE-LIKE 42 (scpl42)	4.99514	4.30642	9.30156	Cluster1
[truncated: 3,444 more rows]

## Sheet: Table S3
Table S3 Significant enriched terms in cluster 1, cluster 2 and cluster 5 of the common genes
[truncated: 213 more rows]

[truncated: 5 more sheets: Table S4, Table S5, Table S6, Table S7, Table S8]
